# Supplementary material for: Glacial melt disturbance shifts community metabolism of an Antarctic seafloor ecosystem from net autotrophy to heterotrophy
Source: Commun Biol. 2021 Jan 29;4:148. doi: 10.1038/s42003-021-01673-6 (PMC7846736; doi:10.1038/s42003-021-01673-6)
Supplement: Supplementary file 4 — Supplementary Data 1 [file 42003_2021_1673_MOESM4_ESM.xlsx]

## Sheet: Geolocation
Geolocation Potter Cove, King George Island, Antarctica
62°14 S	58°38 W

## Sheet: ENSO SAM
Year	MEI	SAM
2014	-0.51	-0.13
2014.08	-0.43	0.36
2014.17	-0.08	1.34
2014.25	-0.16	1.18
2014.33	-0.18	-1.62
2014.42	-0.01	-0.21
2014.5	0.32	0.68
2014.58	0.16	1.97
2014.67	-0.15	-1.62
2014.75	0.07	1.32
2014.83	0.34	0.35
2014.92	0.34	2.45
2015	0.23	1.35
2015.08	0.05	4.92
2015.17	0.13	0.88
2015.25	0.35	2.03
2015.33	0.96	0.41
2015.42	1.85	2.41
2015.5	1.73	2
2015.58	1.92	1.86
2015.67	2.21	1.91
2015.75	2.11	-0.66
2015.83	1.88	1.46
2015.92	1.9	0.72
2016	1.94	3.13
2016.08	1.81	1.35
2016.17	1.31	4.36
2016.25	1.33	1.06
2016.33	1.26	-0.92
2016.42	0.36	3.66
2016.5	-0.51	0.81
2016.58	-0.28	-1.28
2016.67	-0.34	2.46
2016.75	-0.6	-0.89
2016.83	-0.51	-3.12
2016.92	-0.34	-1.52
2017	-0.41	-1.12
2017.08	-0.41	-1.09
2017.17	-0.58	-1.56
2017.25	-0.21	1.65

## Sheet: meteorology
Date	Year	Month	Air_Temperature	Wind_direction	Wind_speed
Unit			°C	°	knots
2014-01-01	2014	1	1.9	148.8	8.8
2014-01-02	2014	1	0.6	85	11.5
2014-01-03	2014	1	0.6	242.5	6.5
2014-01-04	2014	1	-0.4	75	12.8
2014-01-05	2014	1	-1.3	95	17.6
2014-01-06	2014	1	-0.1	77.5	17.3
2014-01-07	2014	1	-1.3	105	22.6
2014-01-08	2014	1	-1.4	97.5	12.4
2014-01-09	2014	1	-1.1	198.8	6.3
2014-01-10	2014	1	-0.2	291.3	8.1
2014-01-11	2014	1	0.6	218.8	16.8
2014-01-12	2014	1	1.3	231.3	20.4
2014-01-13	2014	1	4	335	20.1
2014-01-14	2014	1	4.3	288.8	16.8
2014-01-15	2014	1	3.9	237.5	8.5
2014-01-16	2014	1	1.7	271.3	14.5
2014-01-17	2014	1	3.1	302.5	8.5
2014-01-18	2014	1	2.7	136.3	3.8
2014-01-19	2014	1	3.2	190	6.6
2014-01-20	2014	1	3.2	135	21.1
2014-01-21	2014	1	2.5	106.3	9.4
2014-01-22	2014	1	2.7	112.5	8.6
2014-01-23	2014	1	1.1	270	16.1
2014-01-24	2014	1	1.2	193.8	10.3
2014-01-25	2014	1	0.4	87.5	11
2014-01-26	2014	1	1.6	75	13.9
2014-01-27	2014	1	0	95	22.8
2014-01-28	2014	1	0.6	180	7
2014-01-29	2014	1	1.7	200	10.3
2014-01-30	2014	1	-0.3	105	21.4
2014-01-31	2014	1	0.5	152.5	8.8
2014-02-01	2014	2	1.8	258.8	7
2014-02-02	2014	2	2.3	80	7.8
2014-02-03	2014	2	-0.3	80.1	20.1
2014-02-04	2014	2	0.2	97.5	8.8
2014-02-05	2014	2	-0.4	100	18
2014-02-06	2014	2	-1.4	80	10.6
2014-02-07	2014	2	-3.4	70	13.5
2014-02-08	2014	2	-2	80	27.1
2014-02-09	2014	2	-1.8	83	18.6
2014-02-10	2014	2	-3.6	87.5	19.9
2014-02-11	2014	2	-1.5	82.5	10.8
2014-02-12	2014	2	-1.7	135	6.6
2014-02-13	2014	2	0.7	293.8	18.9
2014-02-14	2014	2	2.7	301.3	17.3
2014-02-15	2014	2	2.5	295	22.8
2014-02-16	2014	2	2.5	306.3	17
2014-02-17	2014	2	2.2	291.3	18.8
2014-02-18	2014	2	2.2	193.8	4.5
2014-02-19	2014	2	1.6	213.4	11.6
2014-02-20	2014	2	2.2	312.5	26.3
2014-02-21	2014	2	0.6	172.5	47.9
2014-02-22	2014	2	0.4	221.3	23.8
2014-02-23	2014	2	0.4	212.5	7.6
2014-02-24	2014	2	1.8	278.8	20
2014-02-25	2014	2	2.6	283.8	23.8
2014-02-26	2014	2	2.6	295	24.1
2014-02-27	2014	2	2.1	275	26.3
2014-02-28	2014	2	2.1	287.5	24.6
2014-03-01	2014	3	1.6	303.8	16.9
2014-03-02	2014	3	1.3	250	16
2014-03-03	2014	3	1.1	305	16
2014-03-04	2014	3	2.1	295	26.4
2014-03-05	2014	3	3.3	350	28.8
2014-03-06	2014	3	3.2	342.5	32.6
2014-03-07	2014	3	1.3	282.5	25.1
2014-03-08	2014	3	3.8	151.3	23.1
2014-03-09	2014	3	3.1	115	16.4
2014-03-10	2014	3	1.7	245	14
2014-03-11	2014	3	3.5	152.5	13.6
2014-03-12	2014	3	-1.9	150	14.5
2014-03-13	2014	3	-1.4	141.3	8.6
2014-03-14	2014	3	-1	217.5	7.9
2014-03-15	2014	3	-0.7	148.8	6.4
2014-03-16	2014	3	0.2	197.5	9.6
2014-03-17	2014	3	-2.5	85	19.4
2014-03-18	2014	3	0	197.5	13.9
2014-03-19	2014	3	2.1	217.5	19.3
2014-03-20	2014	3	-3.4	131.3	34.1
2014-03-21	2014	3	-1.1	183.8	6
2014-03-22	2014	3	-4.2	123.8	25.8
2014-03-23	2014	3	-4.8	193.8	17.3
2014-03-24	2014	3	-5.1	138.8	19.8
2014-03-25	2014	3	-1.7	191.3	16.3
2014-03-26	2014	3	0.4	239.6	18.6
2014-03-27	2014	3	-0.2	200	12.8
2014-03-28	2014	3	0.6	240	7.6
2014-03-29	2014	3	0.5	332.5	19.4
2014-03-30	2014	3	0.6	312.5	17.1
2014-03-31	2014	3	-4.6	160	15.1
2014-04-01	2014	4	-0.2	255	26
2014-04-02	2014	4	0.1	257.5	23.1
2014-04-03	2014	4	-0.1	223.8	19.5
2014-04-04	2014	4	-0.3	236.3	6.4
2014-04-05	2014	4	0.5	312.5	14.9
2014-04-06	2014	4	-0.5	186.3	10.9
2014-04-07	2014	4	1.1	262.5	14.5
2014-04-08	2014	4	2.1	285	18.1
2014-04-09	2014	4	3.7	268.8	7.5
2014-04-10	2014	4	5.1	232.5	11.3
2014-04-11	2014	4	1.6	295	10.3
2014-04-12	2014	4	-0.6	275	19.1
2014-04-13	2014	4	0.4	285	26.6
2014-04-14	2014	4	-0.3	265	24
2014-04-15	2014	4	-0.7	160	8.4
2014-04-16	2014	4	-3.1	97.5	34.4
2014-04-17	2014	4	-7.1	100	29.4
2014-04-18	2014	4	-6.9	92.5	18
2014-04-19	2014	4	-4.3	105	12.8
2014-04-20	2014	4	-3.2	121.3	7
2014-04-21	2014	4	-1.7	228.8	9.1
2014-04-22	2014	4	-0.2	208.8	9.4
2014-04-23	2014	4	1.1	272.5	22.4
2014-04-24	2014	4	3.5	350	31.4
2014-04-25	2014	4	1.9	318.8	17.8
2014-04-26	2014	4	2.8	297.5	20.6
2014-04-27	2014	4	0.8	297.5	20.1
2014-04-28	2014	4	-1.3	252.5	9.4
2014-04-29	2014	4	-0.6	135	15.9
2014-04-30	2014	4	-0.3	220	11.5
2014-05-01	2014	5	1.9	131.3	37
2014-05-02	2014	5	1.2	326.3	30
2014-05-03	2014	5	2.8	310	27.5
2014-05-04	2014	5	3.7	311.3	36.4
2014-05-05	2014	5	-0.8	185	10.3
2014-05-06	2014	5	-2	140	13.8
2014-05-07	2014	5	-1	233.8	11.9
2014-05-08	2014	5	0	183.8	9.6
2014-05-09	2014	5	3.2	173.8	22.3
2014-05-10	2014	5	1.5	302.5	12.1
2014-05-11	2014	5	1.6	206.3	15
2014-05-12	2014	5	-1.9	100	30.4
2014-05-13	2014	5	-9	110	35.5
2014-05-14	2014	5	-6.7	118.8	9.9
2014-05-15	2014	5	-4.3	185	9.5
2014-05-16	2014	5	-4.4	258.8	16.9
2014-05-17	2014	5	-0.2	317.5	24.6
2014-05-18	2014	5	-1	301.3	18.9
2014-05-19	2014	5	0.4	303.8	17.1
2014-05-20	2014	5	-0.2	330	25.1
2014-05-21	2014	5	-2.7	167.5	14.8
2014-05-22	2014	5	-5.1	170	14.9
2014-05-23	2014	5	-9.2	158.8	15.8
2014-05-24	2014	5	-4.7	203.8	8.4
2014-05-25	2014	5	-1.1	65	28.9
2014-05-26	2014	5	-5	90	31.3
2014-05-27	2014	5	-7.3	97.5	33
2014-05-28	2014	5	-5.8	92.5	24.5
2014-05-29	2014	5	-6.5	101.3	27.1
2014-05-30	2014	5	-9.3	77.5	12.4
2014-05-31	2014	5	-6.7	109.3	4.3
2014-06-01	2014	6	-3.7	260	6.6
2014-06-02	2014	6	-7.3	77.5	6.8
2014-06-03	2014	6	-3.3	185	6.6
2014-06-04	2014	6	-4.2	252.5	12.3
2014-06-05	2014	6	-1.6	292.5	9.8
2014-06-06	2014	6	-4.4	85	2.3
2014-06-07	2014	6	-4.4	71.3	7
2014-06-08	2014	6	-8.6	91.3	15.4
2014-06-09	2014	6	-6.1	201.3	8
2014-06-10	2014	6	-5.4	143.8	3.6
2014-06-11	2014	6	-5.3	102.5	19.1
2014-06-12	2014	6	-6	100	18.9
2014-06-13	2014	6	-9.1	82.5	11.5
2014-06-14	2014	6	-12.7	81.3	12.1
2014-06-15	2014	6	-8.3	93.8	7.8
2014-06-16	2014	6	0.6	101.3	21.4
2014-06-17	2014	6	-1.6	288.8	18.6
2014-06-18	2014	6	-1.4	288.8	17.4
2014-06-19	2014	6	-0.2	308.8	17.1
2014-06-20	2014	6	-0.3	320	26.6
2014-06-21	2014	6	-4.1	270	31.3
2014-06-22	2014	6	-2.5	283.8	25.9
2014-06-23	2014	6	0.8	332.5	28.4
2014-06-24	2014	6	-4	146.3	24.9
2014-06-25	2014	6	-5.5	71.3	24
2014-06-26	2014	6	-6.9	121.3	22.9
2014-06-27	2014	6	-9.5	66.3	17.3
2014-06-28	2014	6	-0.6	195	24.1
2014-06-29	2014	6	-2.5	226.3	7
2014-06-30	2014	6	-1.1	67.5	28.1
2014-07-01	2014	7	1.3	220	26.8
2014-07-02	2014	7	1	347.5	30.5
2014-07-03	2014	7	0.9	341.3	25.9
2014-07-04	2014	7	-1.2	288.8	15.5
2014-07-05	2014	7	0.3	341.3	36.5
2014-07-06	2014	7	-1.1	320	20.3
2014-07-07	2014	7	-6.1	222.5	20.5
2014-07-08	2014	7	-7.9	201.3	10.8
2014-07-09	2014	7	-2.4	297.5	19.3
2014-07-10	2014	7	-3.6	252.5	25.9
2014-07-11	2014	7	-2.2	300	17
2014-07-12	2014	7	1.3	340	31.6
2014-07-13	2014	7	0.5	327.5	28
2014-07-14	2014	7	-1.1	296.3	22.8
2014-07-15	2014	7	-5.1	288.8	34.6
2014-07-16	2014	7	-2.1	278.8	24.3
2014-07-17	2014	7	-4.6	270	20.8
2014-07-18	2014	7	-4	217.5	12.8
2014-07-19	2014	7	-0.6	206.3	12.5
2014-07-20	2014	7	-1.5	297.5	7.8
2014-07-21	2014	7	-2.8	225	4.5
2014-07-22	2014	7	-4.6	112.5	3.4
2014-07-23	2014	7	-3.2	142.5	17.8
2014-07-24	2014	7	-7.9	97.5	17.6
2014-07-25	2014	7	-6.6	216.3	6.9
2014-07-26	2014	7	-4.7	236.3	14.4
2014-07-27	2014	7	-1.7	268.8	17.6
2014-07-28	2014	7	-2.2	297.5	24.1
2014-07-29	2014	7	0.3	321.3	19.5
2014-07-30	2014	7	-1.4	261.3	15.8
2014-07-31	2014	7	-5.5	87.5	17.8
2014-08-01	2014	8	-2.9	107.5	14.5
2014-08-02	2014	8	-1.7	260	9.4
2014-08-03	2014	8	-9.3	78.8	19.4
2014-08-04	2014	8	-12.5	85	19.5
2014-08-05	2014	8	-8.1	50	7.4
2014-08-06	2014	8	-2	162.5	5.8
2014-08-07	2014	8	0.1	293.8	20.3
2014-08-08	2014	8	1	183.8	30.5
2014-08-09	2014	8	-3.9	77.5	29.5
2014-08-10	2014	8	-8.1	107.5	12.5
2014-08-11	2014	8	-8.8	71.3	11.9
2014-08-12	2014	8	-4.1	72.5	20.9
2014-08-13	2014	8	-6.7	98.8	20.4
2014-08-14	2014	8	-9.7	73.8	9.4
2014-08-15	2014	8	-1.2	187.5	29.5
2014-08-16	2014	8	0.1	337.5	23.4
2014-08-17	2014	8	-6.3	215	16.6
2014-08-18	2014	8	-4.2	222.5	12.3
2014-08-19	2014	8	-3.8	270	24
2014-08-20	2014	8	-4.4	251.3	23.3
2014-08-21	2014	8	-16.1	92.5	16.8
2014-08-22	2014	8	-4.7	223.8	12.5
2014-08-23	2014	8	-2.2	260	14.1
2014-08-24	2014	8	-1.9	288.8	22.9
2014-08-25	2014	8	-1.6	293.8	16.5
2014-08-26	2014	8	-2.5	265	21.3
2014-08-27	2014	8	-8	90	15.3
2014-08-28	2014	8	-10	92.5	19.8
2014-08-29	2014	8	-7.3	200	13.6
2014-08-30	2014	8	-5.7	270	15.5
2014-08-31	2014	8	-5.3	285	19.4
2014-09-01	2014	9	-1.3	210	5.5
2014-09-02	2014	9	1.7	153.8	14.6
2014-09-03	2014	9	-1.9	271.3	9.6
2014-09-04	2014	9	-3.9	20	0.8
2014-09-05	2014	9	-0.9	186.3	8
2014-09-06	2014	9	-0.6	302.5	17.3
2014-09-07	2014	9	0.1	298.8	10.4
2014-09-08	2014	9	-0.4	121.3	4.4
2014-09-09	2014	9	-1.9	65	3.5
2014-09-10	2014	9	-2.8	105	4.4
2014-09-11	2014	9	-4.5	77.5	11.3
2014-09-12	2014	9	-9	90	30
2014-09-13	2014	9	-9.4	85	22.4
2014-09-14	2014	9	-4.4	92.5	22.3
2014-09-15	2014	9	-3.9	77.5	19.3
2014-09-16	2014	9	-2.9	176.3	23.9
2014-09-17	2014	9	-11.7	101.3	26.1
2014-09-18	2014	9	-10.8	66.3	15.9
2014-09-19	2014	9	-7.5	182.5	8.9
2014-09-20	2014	9	-4	277.5	8
2014-09-21	2014	9	-3.5	267.5	9.5
2014-09-22	2014	9	-0.8	31.3	32.1
2014-09-23	2014	9	-0.2	210	21.9
2014-09-24	2014	9	0	337.5	14.6
2014-09-25	2014	9	-3.4	243.8	16.5
2014-09-26	2014	9	-9.9	141.3	12.8
2014-09-27	2014	9	-6.6	177.5	10.3
2014-09-28	2014	9	-6.4	175	9.6
2014-09-29	2014	9	-1.7	207.5	4.1
2014-09-30	2014	9	-4.1	226.3	11
2014-10-01	2014	10	-2.3	293.8	19.8
2014-10-02	2014	10	-0.1	300	28.9
2014-10-03	2014	10	0.7	300	32.4
2014-10-04	2014	10	0.7	273.8	18.8
2014-10-05	2014	10	2.4	340	29.3
2014-10-06	2014	10	0.9	320	27.3
2014-10-07	2014	10	-1.8	282.5	14.6
2014-10-08	2014	10	-2.3	285	25.1
2014-10-09	2014	10	-1.4	286.3	22.4
2014-10-10	2014	10	-2.5	247.5	13.4
2014-10-11	2014	10	-5.4	148.8	22
2014-10-12	2014	10	-0.8	331.3	25.4
2014-10-13	2014	10	-8.3	137.5	19.6
2014-10-14	2014	10	-7.5	127.5	7.4
2014-10-15	2014	10	-1.6	181.3	5.1
2014-10-16	2014	10	-1.3	242.5	13.8
2014-10-17	2014	10	-3	136.3	15.4
2014-10-18	2014	10	-0.3	229.5	8.5
2014-10-19	2014	10	1.7	313.8	14.1
2014-10-20	2014	10	2.5	227.5	22.5
2014-10-21	2014	10	-0.5	301.3	21.5
2014-10-22	2014	10	-1.2	285	27.4
2014-10-23	2014	10	-2	285	25.9
2014-10-24	2014	10	-1.1	256.3	26.3
2014-10-25	2014	10	-1.8	255	22.4
2014-10-26	2014	10	-0.5	226.3	16.4
2014-10-27	2014	10	0.5	266.3	25.1
2014-10-28	2014	10	-5.5	103.8	17.9
2014-10-29	2014	10	-5.3	141.3	11
2014-10-30	2014	10	-3.6	233.8	16.3
2014-10-31	2014	10	1.1	285	25.1
2014-11-01	2014	11	0.8	281.3	28.3
2014-11-02	2014	11	-0.3	302.5	28
2014-11-03	2014	11	-2.7	262.5	16.4
2014-11-04	2014	11	-2.5	290	18.6
2014-11-05	2014	11	2	222.5	9.8
2014-11-06	2014	11	-1.8	97.5	23.5
2014-11-07	2014	11	-4.6	121.3	28.9
2014-11-08	2014	11	-3.1	91.3	12.1
2014-11-09	2014	11	-1.1	77.5	19.8
2014-11-10	2014	11	1.1	342.5	19.6
2014-11-11	2014	11	-0.1	330	18.5
2014-11-12	2014	11	-2	175	14.4
2014-11-13	2014	11	-2.9	252.5	10.3
2014-11-14	2014	11	-1.8	283.8	17.5
2014-11-15	2014	11	-4	123.8	16.4
2014-11-16	2014	11	-3.8	85	26.9
2014-11-17	2014	11	-5.9	100	26.4
2014-11-18	2014	11	-4.3	231.3	20.9
2014-11-19	2014	11	0.1	310	24.1
2014-11-20	2014	11	0	285	18.5
2014-11-21	2014	11	-3	68.8	12.3
2014-11-22	2014	11	-1.6	96.3	10.5
2014-11-23	2014	11	-3	92.5	27.4
2014-11-24	2014	11	-1.9	100	25.6
2014-11-25	2014	11	-2.4	157.5	12.9
2014-11-26	2014	11	-0.1	345	27.8
2014-11-27	2014	11	1.7	332.5	24.5
2014-11-28	2014	11	0.2	322.5	17.8
2014-11-29	2014	11	-0.5	143.8	10.8
2014-11-30	2014	11	-1.7	160	11.1
2014-12-01	2014	12	-1.1	276.3	17.4
2014-12-02	2014	12	-1.5	252.5	21.5
2014-12-03	2014	12	-0.8	270	16.8
2014-12-04	2014	12	1.5	232.5	12.4
2014-12-05	2014	12	2	132.5	7.8
2014-12-06	2014	12	2.7	57.5	21.3
2014-12-07	2014	12	-0.3	83.8	11.9
2014-12-08	2014	12	-0.2	238.8	13.3
2014-12-09	2014	12	0.9	311.3	28.6
2014-12-10	2014	12	0	288.8	19.4
2014-12-11	2014	12	0.6	257.5	15.3
2014-12-12	2014	12	0.3	255	7.3
2014-12-13	2014	12	0.7	297.5	8.5
2014-12-14	2014	12	1.1	282.5	17.8
2014-12-15	2014	12	1.2	300	8.6
2014-12-16	2014	12	1	281.3	8
2014-12-17	2014	12	0.5	128.8	9.8
2014-12-18	2014	12	-0.8	140	21.4
2014-12-19	2014	12	0	178.8	10.8
2014-12-20	2014	12	0.4	280	12.8
2014-12-21	2014	12	1.8	195	12.9
2014-12-22	2014	12	1.6	130	15.8
2014-12-23	2014	12	0.7	211.3	5.1
2014-12-24	2014	12	1.4	137.5	4.4
2014-12-25	2014	12	1.2	197.5	10.3
2014-12-26	2014	12	-0.1	255	23.3
2014-12-27	2014	12	0.7	270	17.4
2014-12-28	2014	12	1.6	241.3	8
2014-12-29	2014	12	1.5	236.3	4.4
2014-12-30	2014	12	1.4	202.5	8.6
2014-12-31	2014	12	1.4	202.5	8.6
2015-01-01	2015	1	1.5	267.5	6
2015-01-02	2015	1	0.8	215	7
2015-01-03	2015	1	1.3	238.75	9
2015-01-04	2015	1	1.7	270	11
2015-01-05	2015	1	1.3	120.833	13
2015-01-06	2015	1	-0.9	90	22
2015-01-07	2015	1	-1.3	90	20
2015-01-08	2015	1	-0.4	118.75	28
2015-01-09	2015	1	0.4	289.286	12
2015-01-10	2015	1	1.7	207.273	7
2015-01-11	2015	1	0.8	92.5	14
2015-01-12	2015	1	-0.3	93.6364	10
2015-01-13	2015	1	0.9	165	9
2015-01-14	2015	1	2.1	298.75	9
2015-01-15	2015	1	-0.4	97.5	22
2015-01-16	2015	1	-2	85	11
2015-01-17	2015	1	1	176.25	12
2015-01-18	2015	1	0.3	230	10
2015-01-19	2015	1	1.1	277.143	17
2015-01-20	2015	1	2.3	266.25	24
2015-01-21	2015	1	2.2	290	16
2015-01-22	2015	1	2.7	309.167	25
2015-01-23	2015	1	3	302.778	25
2015-01-24	2015	1	2.5	278.889	11
2015-01-25	2015	1	1.8	266.875	11
2015-01-26	2015	1	4.1	313.75	19
2015-01-27	2015	1	3.5	320	17
2015-01-28	2015	1	2.4	305.714	17
2015-01-29	2015	1	3.6	320	23
2015-01-30	2015	1	3	320	16
2015-01-31	2015	1	3.9	320	24
2015-02-01	2015	2	2.5	312.5	12
2015-02-02	2015	2	1.8	226.25	14
2015-02-03	2015	2	3	270	18
2015-02-04	2015	2	2.9	201.25	9
2015-02-05	2015	2	5.6	330.769	21
2015-02-06	2015	2	4	253.75	20
2015-02-07	2015	2	2.8	317.5	18
2015-02-08	2015	2	2.1	301.25	17
2015-02-09	2015	2	1.4	287.5	17
2015-02-10	2015	2	3.9	307.5	14
2015-02-11	2015	2	3.3	242.5	5
2015-02-12	2015	2	2.3	228.75	9
2015-02-13	2015	2	2.3	242.5	8
2015-02-14	2015	2	3.1	286.25	18
2015-02-15	2015	2	3.5	321.429	20
2015-02-16	2015	2	2.8	317.5	16
2015-02-17	2015	2	3.3	308.75	13
2015-02-18	2015	2	1.9	143.75	7
2015-02-19	2015	2	1.9	143	3
2015-02-20	2015	2	1.4	311	14
2015-02-21	2015	2	2.5	291.25	22
2015-02-22	2015	2	1.4	287	21
2015-02-23	2015	2	1.2	229.091	11
2015-02-24	2015	2	1.4	270	27
2015-02-25	2015	2	1.4	287.5	21
2015-02-26	2015	2	-2.2	122.5	15
2015-02-27	2015	2	-1.9	153.333	15
2015-02-28	2015	2	-1.7	71.25	19
2015-03-01	2015	3	1.6	230	9
2015-03-02	2015	3	0.5	87.1429	20
2015-03-03	2015	3	2	196.667	11
2015-03-04	2015	3	-1	112.727	14
2015-03-05	2015	3	1.2	191.818	10
2015-03-06	2015	3	-0.7	128.75	11
2015-03-07	2015	3	2.1	265	19
2015-03-08	2015	3	2.6	109	7
2015-03-09	2015	3	0.6	143.333	16
2015-03-10	2015	3	1	166	23
2015-03-11	2015	3	0.4	241.333	17
2015-03-12	2015	3	4.9	357.5	43
2015-03-13	2015	3	2.8	292.5	12
2015-03-14	2015	3	1	282.308	14
2015-03-15	2015	3	0.9	285.455	15
2015-03-16	2015	3	3	238.75	24
2015-03-17	2015	3	1.8	322.5	19
2015-03-18	2015	3	2.4	302.5	22
2015-03-19	2015	3	0.5	310	28
2015-03-20	2015	3	0	263.333	19
2015-03-21	2015	3	0.5	242.5	10
2015-03-22	2015	3	1.4	257.5	8
2015-03-23	2015	3	2.8	241.25	17
2015-03-24	2015	3	3.5	312.5	31
2015-03-25	2015	3	2	278.75	35
2015-03-26	2015	3	1.1	290	23
2015-03-27	2015	3	1.2	295	25
2015-03-28	2015	3	0.2	267.5	16
2015-03-29	2015	3	-0.6	280	9
2015-03-30	2015	3	1.6	233.75	11
2015-03-31	2015	3	1.9	338.75	13
2015-04-01	2015	4	-0.5	225	15
2015-04-02	2015	4	-3.8	123.75	7
2015-04-03	2015	4	-1.9	221.25	5
2015-04-04	2015	4	-1.4	210	10
2015-04-05	2015	4	0.3	226.25	7
2015-04-06	2015	4	0.3	236.25	16
2015-04-07	2015	4	-0.3	265	11
2015-04-08	2015	4	0.4	296.25	21
2015-04-09	2015	4	3.3	293.75	19
2015-04-10	2015	4	3.8	313.75	26
2015-04-11	2015	4	2	337.5	30
2015-04-12	2015	4	-1.5	263.333	24
2015-04-13	2015	4	-0.6	270	23
2015-04-14	2015	4	-1.1	226.25	14
2015-04-15	2015	4	-0.2	262.5	21
2015-04-16	2015	4	0.8	293.75	28
2015-04-17	2015	4	0.3	280	16
2015-04-18	2015	4	0.9	292.5	21
2015-04-19	2015	4	1.7	355	28
2015-04-20	2015	4	0.1	282.5	18
2015-04-21	2015	4	0.4	283.75	14
2015-04-22	2015	4	-1.4	226.25	12
2015-04-23	2015	4	-2.2	247.5	8
2015-04-24	2015	4	-0.2	237.5	18
2015-04-25	2015	4	0.1	286.25	13
2015-04-26	2015	4	0.7	300	21
2015-04-27	2015	4	0.7	273.75	17
2015-04-28	2015	4	2.6	302.5	29
2015-04-29	2015	4	4.5	340	36
2015-04-30	2015	4	2.1	300	8
2015-05-01	2015	5	1.5	176.25	5
2015-05-02	2015	5	-1.2	218.75	11
2015-05-03	2015	5	-3	126.25	18
2015-05-04	2015	5	-3.1	183.75	5
2015-05-05	2015	5	-0.2	256.25	12
2015-05-06	2015	5	0.1	281.25	14
2015-05-07	2015	5	-1.1	231.25	10
2015-05-08	2015	5	-2	250	13
2015-05-09	2015	5	-0.2	312.5	17
2015-05-10	2015	5	1.6	316.25	22
2015-05-11	2015	5	2.5	348.333	22
2015-05-12	2015	5	0.1	213.571	4
2015-05-13	2015	5	2.6	229	18
2015-05-14	2015	5	1.8	325.625	11
2015-05-15	2015	5	-2.2	141.25	19
2015-05-16	2015	5	-4.4	85	27
2015-05-17	2015	5	-4.8	92.5	22
2015-05-18	2015	5	-1.7	262.5	23
2015-05-19	2015	5	-2	262.5	13
2015-05-20	2015	5	-0.2	157.5	17
2015-05-21	2015	5	-3.5	97.5	28
2015-05-22	2015	5	-1.8	241.25	18
2015-05-23	2015	5	-5.3	197.5	23
2015-05-24	2015	5	-8.5	128.75	12
2015-05-25	2015	5	-6.3	166.25	9
2015-05-26	2015	5	-3.3	228.75	9
2015-05-27	2015	5	-2.2	282.5	16
2015-05-28	2015	5	-1.9	281.25	18
2015-05-29	2015	5	-5.2	281.25	18
2015-05-30	2015	5	-7.8	208.75	25
2015-05-31	2015	5	-1.9	270	31
2015-06-01	2015	6	-7.6	245	16
2015-06-02	2015	6	-5.4	263.333	14
2015-06-03	2015	6	-7.3	197.5	19
2015-06-04	2015	6	-6.9	168.75	11
2015-06-05	2015	6	-10	186.25	19
2015-06-06	2015	6	-4.1	245	18
2015-06-07	2015	6	-9.6	166.25	23
2015-06-08	2015	6	-1.3	290.833	22
2015-06-09	2015	6	-2.8	305	26
2015-06-10	2015	6	-3.1	333.75	35
2015-06-11	2015	6	-11.8	100	19
2015-06-12	2015	6	-9	132	10
2015-06-13	2015	6	-10.5	145.556	19
2015-06-14	2015	6	-14.4	90	29
2015-06-15	2015	6	-12.8	90	18
2015-06-16	2015	6	-12.7	126.25	7
2015-06-17	2015	6	-11.9	101.25	7
2015-06-18	2015	6	-10.5	75	12
2015-06-19	2015	6	-3.1	123.75	41
2015-06-20	2015	6	-4.4	155	14
2015-06-21	2015	6	-12.1	103.75	20
2015-06-22	2015	6	-6	162.5	13
2015-06-23	2015	6	-4.6	135	26
2015-06-24	2015	6	-2.1	207.5	19
2015-06-25	2015	6	-0.5	237.5	12
2015-06-26	2015	6	-0.5	280	28
2015-06-27	2015	6	-2.3	342.5	29
2015-06-28	2015	6	-13.5	90	29
2015-06-29	2015	6	-10.3	133.75	9
2015-06-30	2015	6	-12.3	97.5	10
2015-07-01	2015	7	-5.2	272.5	19
2015-07-02	2015	7	-9.9	285	26
2015-07-03	2015	7	-13.7	218.75	13
2015-07-04	2015	7	-16.3	121.25	8
2015-07-05	2015	7	-14	82.5	4
2015-07-06	2015	7	-10.5	248.75	13
2015-07-07	2015	7	-9.5	282.5	15
2015-07-08	2015	7	-6.4	292.5	17
2015-07-09	2015	7	-2.5	311.25	27
2015-07-10	2015	7	-1.3	275	36
2015-07-11	2015	7	-2.6	282.5	18
2015-07-12	2015	7	-5.9	286.429	22
2015-07-13	2015	7	-7.9	173.75	9
2015-07-14	2015	7	-9.4	238.571	10
2015-07-15	2015	7	-2.8	187.5	20
2015-07-16	2015	7	-0.5	311.667	28
2015-07-17	2015	7	-3.1	316.25	29
2015-07-18	2015	7	-4.2	140	17
2015-07-19	2015	7	-10.4	162.5	19
2015-07-20	2015	7	-7.8	251.111	24
2015-07-21	2015	7	-7.8	292.5	27
2015-07-22	2015	7	-10.3	301.25	30
2015-07-23	2015	7	-16.1	270	27
2015-07-24	2015	7	-11.9	270	22
2015-07-25	2015	7	-6.1	240	9
2015-07-26	2015	7	-9.2	126.25	3
2015-07-27	2015	7	-7.7	110	9
2015-07-28	2015	7	-6.6	151.25	4
2015-07-29	2015	7	-6.2	303.636	13
2015-07-30	2015	7	-2.1	217.5	7
2015-07-31	2015	7	-1	316.25	15
2015-08-01	2015	8	-4.5	295	11
2015-08-02	2015	8	-3.1	296.25	22
2015-08-03	2015	8	-4.1	296.25	16
2015-08-04	2015	8	-0.7	312.5	25
2015-08-05	2015	8	-0.2	181.25	46
2015-08-06	2015	8	0.7	320	23
2015-08-07	2015	8	-0.3	287	9
2015-08-08	2015	8	-2.6	265	22
2015-08-09	2015	8	-2.7	313.75	23
2015-08-10	2015	8	-3.5	270	16
2015-08-11	2015	8	-3.6	291.25	30
2015-08-12	2015	8	-4.5	270	27
2015-08-13	2015	8	0.1	282.5	37
2015-08-14	2015	8	-3.1	270	40
2015-08-15	2015	8	-4.4	295	45
2015-08-16	2015	8	-9.4	220.909	27
2015-08-17	2015	8	-14	146.25	18
2015-08-18	2015	8	-15	232.5	6
2015-08-19	2015	8	-7	270	26
2015-08-20	2015	8	-11.7	266.667	17
2015-08-21	2015	8	-15.8	167.5	4
2015-08-22	2015	8	-12.9	260.769	8
2015-08-23	2015	8	-6.5	268.571	12
2015-08-24	2015	8	-5.6	267.5	16
2015-08-25	2015	8	-5	270	27
2015-08-26	2015	8	-4.2	247.5	9
2015-08-27	2015	8	-0.1	271.25	28
2015-08-28	2015	8	-6.6	221.25	13
2015-08-29	2015	8	-9.8	92.5	21
2015-08-30	2015	8	-7.9	121.25	9
2015-08-31	2015	8	-2.6	287.692	20
2015-09-01	2015	9	-4.3	301.25	33
2015-09-02	2015	9	-9.8	238.75	17
2015-09-03	2015	9	-9.9	220	10
2015-09-04	2015	9	-3.8	315	26
2015-09-05	2015	9	-8.1	270	23
2015-09-06	2015	9	-8.2	240	16
2015-09-07	2015	9	-1	327.5	26
2015-09-08	2015	9	-6.3	265	28
2015-09-09	2015	9	-13.7	85	16
2015-09-10	2015	9	-7.6	220	24
2015-09-11	2015	9	-5.3	195.556	8
2015-09-12	2015	9	-9.2	266.667	10
2015-09-13	2015	9	-10.7	169.167	18
2015-09-14	2015	9	-10.9	199.333	13
2015-09-15	2015	9	-8.4	270	26
2015-09-16	2015	9	-13.6	125	24
2015-09-17	2015	9	-11.4	207.333	8
2015-09-18	2015	9	-12.7	135	15
2015-09-19	2015	9	-11.6	130	14
2015-09-20	2015	9	-4.2	260	20
2015-09-21	2015	9	-2.7	228.75	10
2015-09-22	2015	9	-1	270	28
2015-09-23	2015	9	-8.1	267.143	31
2015-09-24	2015	9	-3.7	268	26
2015-09-25	2015	9	-7.5	260	27
2015-09-26	2015	9	-8.1	186.923	8
2015-09-27	2015	9	-6.6	91.25	18
2015-09-28	2015	9	-6.6	205.625	8
2015-09-29	2015	9	-2.7	276.25	17
2015-09-30	2015	9	0.2	338.75	27
2015-10-01	2015	10	-1.8	276.25	19
2015-10-02	2015	10	0.6	270	28
2015-10-03	2015	10	0.6	270	25
2015-10-04	2015	10	0	180	8
2015-10-05	2015	10	2.8	265	10
2015-10-06	2015	10	-2	296.25	19
2015-10-07	2015	10	-1.7	270	26
2015-10-08	2015	10	-1.6	270	18
2015-10-09	2015	10	-0.2	270	23
2015-10-10	2015	10	0.4	270	30
2015-10-11	2015	10	-0.9	270	13
2015-10-12	2015	10	-2.1	265	8
2015-10-13	2015	10	-3.7	131.538	13
2015-10-14	2015	10	-5.7	185	5
2015-10-15	2015	10	-2.3	265	25
2015-10-16	2015	10	-1.1	226.25	7
2015-10-17	2015	10	-4.3	133.75	14
2015-10-18	2015	10	-7.3	82.5	41
2015-10-19	2015	10	-9.5	100	33
2015-10-20	2015	10	-5.1	238.571	19
2015-10-21	2015	10	-3.4	255	18
2015-10-22	2015	10	-1	270	22
2015-10-23	2015	10	0.2	253.75	14
2015-10-24	2015	10	-1.1	226.25	17
2015-10-25	2015	10	-0.7	270	16
2015-10-26	2015	10	-0.8	280	15
2015-10-27	2015	10	-0.2	270	19
2015-10-28	2015	10	-0.7	282.5	16
2015-10-29	2015	10	-2	247.647	25
2015-10-30	2015	10	-0.2	295	23
2015-10-31	2015	10	-3.8	152.5	15
2015-11-01	2015	11	-1.7	273.75	19
2015-11-02	2015	11	-4.2	191.25	13
2015-11-03	2015	11	-4.3	196.111	8
2015-11-04	2015	11	-5.5	118.75	11
2015-11-05	2015	11	-2.2	241.818	19
2015-11-06	2015	11	-0.4	264.667	23
2015-11-07	2015	11	-1.4	286.667	19
2015-11-08	2015	11	-1.5	202.5	21
2015-11-09	2015	11	-0.3	276.364	32
2015-11-10	2015	11	-0.2	282.5	23
2015-11-11	2015	11	-0.2	302.857	36
2015-11-12	2015	11	0.2	281.111	26
2015-11-13	2015	11	0.8	202.857	7
2015-11-14	2015	11	-2.4	90	23
2015-11-15	2015	11	-2.2	76.25	23
2015-11-16	2015	11	-0.4	146.667	6
2015-11-17	2015	11	-0.7	205	24
2015-11-18	2015	11	-3.4	92.5	35
2015-11-19	2015	11	-2.2	233.333	11
2015-11-20	2015	11	0.3	302.222	24
2015-11-21	2015	11	-0.5	278.333	25
2015-11-22	2015	11	-0.7	315	8
2015-11-23	2015	11	0.4	271.25	28
2015-11-24	2015	11	1	302.5	23
2015-11-25	2015	11	0.2	306.667	33
2015-11-26	2015	11	0.6	270	27
2015-11-27	2015	11	0.6	270	24
2015-11-28	2015	11	1.3	270	23
2015-11-29	2015	11	0.4	290	24
2015-11-30	2015	11	0.3	268	21
2015-12-01	2015	12	-0.1	267.778	19
2015-12-02	2015	12	0.7	271.25	29
2015-12-03	2015	12	0.4	270	31
2015-12-04	2015	12	0.5	267.5	26
2015-12-05	2015	12	0.8	261.429	16
2015-12-06	2015	12	4	293.333	22
2015-12-07	2015	12	0.9	270	23
2015-12-08	2015	12	1	235	15
2015-12-09	2015	12	-0.2	265.714	21
2015-12-10	2015	12	-1.1	228.75	10
2015-12-11	2015	12	-0.6	168.571	16
2015-12-12	2015	12	-0.3	182.857	17
2015-12-13	2015	12	0.2	112.857	11
2015-12-14	2015	12	1.7	163.75	4
2015-12-15	2015	12	1.2	130.714	6
2015-12-16	2015	12	0.6	225	10
2015-12-17	2015	12	-0.4	256	17
2015-12-18	2015	12	1.5	270	30
2015-12-19	2015	12	1.6	307.5	19
2015-12-20	2015	12	1	270	24
2015-12-21	2015	12	2.3	292.5	15
2015-12-22	2015	12	2.2	131.111	5
2015-12-23	2015	12	1.6	118.75	23
2015-12-24	2015	12	0.2	90	22
2015-12-25	2015	12	-0.4	90	17
2015-12-26	2015	12	0.2	212.857	14
2015-12-27	2015	12	-0.4	270	24
2015-12-28	2015	12	0.4	270	9
2015-12-29	2015	12	0.3	223.636	6
2015-12-30	2015	12	1.9	266.429	12
2015-12-31	2015	12	2.3	270	20
2016-01-01	2016	1	6	283	22
2016-01-02	2016	1	6.3	211	13
2016-01-03	2016	1	3.6	314	23
2016-01-04	2016	1	1.2	260	22
2016-01-05	2016	1	0.9	231	10
2016-01-06	2016	1	1.2	216	15
2016-01-07	2016	1	1.1	148	7
2016-01-08	2016	1	1.1	217	6
2016-01-09	2016	1	1.2	164	4
2016-01-10	2016	1	0.6	146	5
2016-01-11	2016	1	-1.6	90	24
2016-01-12	2016	1	-0.8	90	18
2016-01-13	2016	1	-0.1	54	6
2016-01-14	2016	1	1.2	32	10
2016-01-15	2016	1	1.9	33	6
2016-01-16	2016	1	0.1	65	12
2016-01-17	2016	1	0.8	27	11
2016-01-18	2016	1	0.5	19	13
2016-01-19	2016	1	1	25	9
2016-01-20	2016	1	2.3	13	5
2016-01-21	2016	1	1.9	27	28
2016-01-22	2016	1	1.6	27	22
2016-01-23	2016	1	1.6	32	14
2016-01-24	2016	1	0	75	25
2016-01-25	2016	1	-0.6	90	31
2016-01-26	2016	1	0.6	46	12
2016-01-27	2016	1	2	28	17
2016-01-28	2016	1	3.2	18	4
2016-01-29	2016	1	4.4	31	27
2016-01-30	2016	1	3.1	32	30
2016-01-31	2016	1	2.7	31	26
2016-02-01	2016	2	2.4	119.125	17
2016-02-02	2016	2	2	28.875	20
2016-02-03	2016	2	2.7	21.875	13
2016-02-04	2016	2	1.9	232	22
2016-02-05	2016	2	2.3	282.5	30
2016-02-06	2016	2	2.5	282.5	16
2016-02-07	2016	2	2.6	337.5	24
2016-02-08	2016	2	3.7	328.75	21
2016-02-09	2016	2	3	121	19
2016-02-10	2016	2	2.3	236.25	11
2016-02-11	2016	2	0	129.5	16
2016-02-12	2016	2	0.9	213.75	10
2016-02-13	2016	2	0.5	82.5	16
2016-02-14	2016	2	-1.3	100	16
2016-02-15	2016	2	0	85	17
2016-02-16	2016	2	-1.5	111.25	31
2016-02-17	2016	2	0.1	113.875	12
2016-02-18	2016	2	1.3	163.5	20
2016-02-19	2016	2	2.9	185.5	27
2016-02-20	2016	2	4.2	42.5	30
2016-02-21	2016	2	3.8	68.375	7
2016-02-22	2016	2	1.2	78.25	12
2016-02-23	2016	2	0.9	125.5	17
2016-02-24	2016	2	1	174.375	11
2016-02-25	2016	2	1.5	160.25	4
2016-02-26	2016	2	0.6	166.375	17
2016-02-27	2016	2	1.9	189.75	21
2016-02-28	2016	2	2.1	242.25	16
2016-02-29	2016	2	2.1	172.25	20
2016-03-01	2016	3	3.1	338.75	21
2016-03-02	2016	3	2.2	270.5	15
2016-03-03	2016	3	5.4	252.5	30
2016-03-04	2016	3	1.7	307.5	23
2016-03-05	2016	3	2.2	192.5	13
2016-03-06	2016	3	1.4	270	13
2016-03-07	2016	3	2	328.75	21
2016-03-08	2016	3	1.2	261.25	12
2016-03-09	2016	3	1.5	300	13
2016-03-10	2016	3	2.5	268.75	23
2016-03-11	2016	3	0.5	278.75	22
2016-03-12	2016	3	0.2	253.75	11
2016-03-13	2016	3	-0.9	110	20
2016-03-14	2016	3	-0.2	288.75	13
2016-03-15	2016	3	1.5	276.25	20
2016-03-16	2016	3	3.2	347.5	31
2016-03-17	2016	3	1.7	312.5	20
2016-03-18	2016	3	-0.1	265	18
2016-03-19	2016	3	-0.2	247.5	16
2016-03-20	2016	3	1.7	140.875	30
2016-03-21	2016	3	0.9	278.75	17
2016-03-22	2016	3	0.3	191.375	17
2016-03-23	2016	3	3	261.75	18
2016-03-24	2016	3	2.4	326.25	22
2016-03-25	2016	3	3.7	328.75	40
2016-03-26	2016	3	3.5	320	31
2016-03-27	2016	3	3.9	316.25	28
2016-03-28	2016	3	2.6	312.5	30
2016-03-29	2016	3	1.9	253.75	18
2016-03-30	2016	3	1.9	215	18
2016-03-31	2016	3	1.1	293.75	21
2016-04-01	2016	4	-0.3	285	13
2016-04-02	2016	4	-2.6	165	14
2016-04-03	2016	4	-3.4	206.25	11
2016-04-04	2016	4	0.4	201.25	8
2016-04-05	2016	4	4.4	331.25	35
2016-04-06	2016	4	2.2	325	31
2016-04-07	2016	4	1.4	310	21
2016-04-08	2016	4	0	277.5	14
2016-04-09	2016	4	0.4	286.25	18
2016-04-10	2016	4	0.5	282.5	30
2016-04-11	2016	4	-0.2	270	25
2016-04-12	2016	4	-0.5	278.75	26
2016-04-13	2016	4	-0.5	198.75	20
2016-04-14	2016	4	-3.3	140.75	12
2016-04-15	2016	4	-9.7	90	32
2016-04-16	2016	4	-11.6	118.75	30
2016-04-17	2016	4	-5.7	195	10
2016-04-18	2016	4	-7.4	142.5	16
2016-04-19	2016	4	-4.9	196.333	21
2016-04-20	2016	4	-13.3	NA	28
2016-04-21	2016	4	-5.4	NA	13
2016-04-22	2016	4	-4.5	NA	8
2016-04-23	2016	4	-3.7	NA	8
2016-04-24	2016	4	-3.7	NA	20
2016-04-25	2016	4	-2.3	NA	13
2016-04-26	2016	4	0.2	NA	29
2016-04-27	2016	4	-1	NA	26
2016-04-28	2016	4	-0.2	NA	27
2016-04-29	2016	4	0.1	NA	26
2016-04-30	2016	4	-2.1	NA	28
2016-05-01	2016	5	-9.2	102.75	21
2016-05-02	2016	5	-4.3	237.5	16
2016-05-03	2016	5	-6	161.25	20
2016-05-04	2016	5	-7	213.75	15
2016-05-05	2016	5	-4.6	246.25	11
2016-05-06	2016	5	-1.4	175	6
2016-05-07	2016	5	0.9	281.25	17
2016-05-08	2016	5	-0.9	242.5	17
2016-05-09	2016	5	1.9	227.5	10
2016-05-10	2016	5	3.8	233.75	14
2016-05-11	2016	5	1.2	293.75	24
2016-05-12	2016	5	0.1	303.75	23
2016-05-13	2016	5	-0.3	198.75	12
2016-05-14	2016	5	-1.2	111.875	5
2016-05-15	2016	5	1.6	272.5	12
2016-05-16	2016	5	-0.5	297.5	22
2016-05-17	2016	5	0.4	292.5	25
2016-05-18	2016	5	-0.5	260	16
2016-05-19	2016	5	-4.1	96.25	15
2016-05-20	2016	5	-1.5	238.75	18
2016-05-21	2016	5	-7.4	120	26
2016-05-22	2016	5	-4.3	215.125	20
2016-05-23	2016	5	-1	290	25
2016-05-24	2016	5	-2.4	217.5	30
2016-05-25	2016	5	1.4	297.5	20
2016-05-26	2016	5	2.3	296.25	31
2016-05-27	2016	5	-1.3	305	32
2016-05-28	2016	5	2	305	23
2016-05-29	2016	5	0.5	293.75	19
2016-05-30	2016	5	0.9	302.5	23
2016-05-31	2016	5	-0.5	272.75	25
2016-06-01	2016	6	-0.2	259	28
2016-06-02	2016	6	-1.9	277.5	24
2016-06-03	2016	6	-4	188.75	11
2016-06-04	2016	6	-6.5	136.25	11
2016-06-05	2016	6	-7.6	217.5	8
2016-06-06	2016	6	-3.6	282.5	15
2016-06-07	2016	6	-2.4	285	23
2016-06-08	2016	6	-2.4	275	15
2016-06-09	2016	6	-0.9	293.75	20
2016-06-10	2016	6	-0.1	187.5	10
2016-06-11	2016	6	0	316.25	20
2016-06-12	2016	6	-0.6	256.25	22
2016-06-13	2016	6	-2.8	117.75	23
2016-06-14	2016	6	-2.6	290	15
2016-06-15	2016	6	1	177	32
2016-06-16	2016	6	-0.7	292.5	15
2016-06-17	2016	6	-0.9	114	12
2016-06-18	2016	6	-0.2	233	22
2016-06-19	2016	6	1	316.25	35
2016-06-20	2016	6	-0.9	272.5	27
2016-06-21	2016	6	-0.4	224.125	54
2016-06-22	2016	6	-4.3	187.5	14
2016-06-23	2016	6	0.9	347.5	32
2016-06-24	2016	6	0.1	323.75	28
2016-06-25	2016	6	1.7	294	37
2016-06-26	2016	6	0.9	305	32
2016-06-27	2016	6	0.2	186.25	19
2016-06-28	2016	6	-0.2	283.75	22
2016-06-29	2016	6	-1	220	18
2016-06-30	2016	6	-3.6	177.5	14
2016-07-01	2016	7	-4.4	190	20
2016-07-02	2016	7	-0.5	210	36
2016-07-03	2016	7	-3.6	211.25	27
2016-07-04	2016	7	-7.3	151.75	22
2016-07-05	2016	7	-9.5	201.25	18
2016-07-06	2016	7	-8.7	166.25	12
2016-07-07	2016	7	-7.7	223.75	10
2016-07-08	2016	7	-4.7	192.5	16
2016-07-09	2016	7	-7.1	256.25	9
2016-07-10	2016	7	-5.7	211.25	11
2016-07-11	2016	7	-8.1	313.75	7
2016-07-12	2016	7	-4	191.25	9
2016-07-13	2016	7	-5.1	263.75	6
2016-07-14	2016	7	-2.5	226.25	20
2016-07-15	2016	7	-0.4	235	19
2016-07-16	2016	7	0.6	242.5	30
2016-07-17	2016	7	0	252.5	38
2016-07-18	2016	7	0.9	260	35
2016-07-19	2016	7	1.1	241.25	30
2016-07-20	2016	7	1.4	248.75	31
2016-07-21	2016	7	-1.5	186.25	20
2016-07-22	2016	7	-4.3	162.5	20
2016-07-23	2016	7	-6.7	197.5	15
2016-07-24	2016	7	-7.6	205	14
2016-07-25	2016	7	-5.5	197.5	16
2016-07-26	2016	7	-5.3	177.5	14
2016-07-27	2016	7	-1.2	180	22
2016-07-28	2016	7	-1.9	218.75	28
2016-07-29	2016	7	-2.6	192.5	18
2016-07-30	2016	7	-3.8	232.5	14
2016-07-31	2016	7	-3.1	195.714	16
2016-08-01	2016	8	-1.9	177.5	34
2016-08-02	2016	8	-3.7	162.5	33
2016-08-03	2016	8	-1.3	218.75	26
2016-08-04	2016	8	-4.6	267.5	19
2016-08-05	2016	8	-1.6	201.25	17
2016-08-06	2016	8	0.9	242.5	25
2016-08-07	2016	8	0.8	253.75	70
2016-08-08	2016	8	-2	240	23
2016-08-09	2016	8	-5.7	147.5	25
2016-08-10	2016	8	-7.4	165	25
2016-08-11	2016	8	-6	208.75	9
2016-08-12	2016	8	-8.5	38.75	18
2016-08-13	2016	8	-8	103.75	16
2016-08-14	2016	8	-3.4	117.5	13
2016-08-15	2016	8	-9.3	55	13
2016-08-16	2016	8	-6.7	232.5	5
2016-08-17	2016	8	-7.6	272.5	5
2016-08-18	2016	8	-9	206.25	3
2016-08-19	2016	8	-10.7	263.75	18
2016-08-20	2016	8	-16.5	247.5	13
2016-08-21	2016	8	-12	231.25	10
2016-08-22	2016	8	-12.7	357.5	7
2016-08-23	2016	8	-8.6	100	10
2016-08-24	2016	8	-9	172.5	9
2016-08-25	2016	8	-5	211.25	14
2016-08-26	2016	8	-3.4	230	15
2016-08-27	2016	8	-3.1	NA	13
2016-08-28	2016	8	1.1	NA	37
2016-08-29	2016	8	2.2	NA	30
2016-08-30	2016	8	-7.2	NA	30
2016-08-31	2016	8	-11.7	NA	16
2016-09-01	2016	9	-7.5	195	17
2016-09-02	2016	9	-1.2	165	18
2016-09-03	2016	9	-2	208.75	30
2016-09-04	2016	9	1.7	235	44
2016-09-05	2016	9	0.6	218.75	34
2016-09-06	2016	9	1.5	240	41
2016-09-07	2016	9	2.6	252.5	42
2016-09-08	2016	9	-3.7	192.5	25
2016-09-09	2016	9	-2.8	201.25	35
2016-09-10	2016	9	-6.2	180	33
2016-09-11	2016	9	-1	205	25
2016-09-12	2016	9	-0.4	203.75	24
2016-09-13	2016	9	0.8	247.5	34
2016-09-14	2016	9	0.5	205	25
2016-09-15	2016	9	-1.1	208.75	30
2016-09-16	2016	9	-0.4	215	22
2016-09-17	2016	9	0.8	228.75	32
2016-09-18	2016	9	0.7	203.75	31
2016-09-19	2016	9	1.3	247.5	34
2016-09-20	2016	9	1	214.375	24
2016-09-21	2016	9	1.1	243.75	33
2016-09-22	2016	9	-0.6	206.25	29
2016-09-23	2016	9	1.2	250	44
2016-09-24	2016	9	1.7	235	41
2016-09-25	2016	9	1.5	202.5	28
2016-09-26	2016	9	1.4	262.5	22
2016-09-27	2016	9	-1	212.5	19
2016-09-28	2016	9	0.9	200	19
2016-09-29	2016	9	0.4	218.75	25
2016-09-30	2016	9	0.3	222.5	26
2016-10-01	2016	10	0	191.25	23
2016-10-02	2016	10	1	238.75	20
2016-10-03	2016	10	1.6	222.5	21
2016-10-04	2016	10	2.1	231.25	28
2016-10-05	2016	10	-0.2	222.5	23
2016-10-06	2016	10	1.5	240	20
2016-10-07	2016	10	1.9	228.75	24
2016-10-08	2016	10	1.2	208.75	12
2016-10-09	2016	10	-1.5	172.5	3
2016-10-10	2016	10	0.1	177.5	2
2016-10-11	2016	10	0.25	146.25	10.125
2016-10-12	2016	10	2.3	271.25	12
2016-10-13	2016	10	-1.7	151.25	24
2016-10-14	2016	10	-1.8	161.25	9
2016-10-15	2016	10	-4.7	310	19
2016-10-16	2016	10	-5.8	285	20
2016-10-17	2016	10	-3.8	217.5	9
2016-10-18	2016	10	-1.2	215	24
2016-10-19	2016	10	0.2	216.25	27
2016-10-20	2016	10	-0.1	192.5	28
2016-10-21	2016	10	-1.9	180	21
2016-10-22	2016	10	-2.7	142.5	12
2016-10-23	2016	10	-1.1	205	27
2016-10-24	2016	10	1	225	35
2016-10-25	2016	10	0.2	191.25	26
2016-10-26	2016	10	0.6	187.5	24
2016-10-27	2016	10	0.8	213.75	20
2016-10-28	2016	10	0.5	191.25	7
2016-10-29	2016	10	2.2	172.5	14
2016-10-30	2016	10	3.1	255	24
2016-10-31	2016	10	3.7	263.75	28
2016-11-01	2016	11	1.1	242.5	33
2016-11-02	2016	11	1.4	255	28
2016-11-03	2016	11	1.8	252.5	20
2016-11-04	2016	11	0.5	237.5	26
2016-11-05	2016	11	-0.2	205	24
2016-11-06	2016	11	0.2	185	20
2016-11-07	2016	11	-0.2	180	18
2016-11-08	2016	11	-0.7	241.25	12
2016-11-09	2016	11	-1.5	183.75	16
2016-11-10	2016	11	-0.4	128.25	9
2016-11-11	2016	11	-0.9	148.75	7
2016-11-12	2016	11	-2	112.5	13
2016-11-13	2016	11	-1.5	64.5	9
2016-11-14	2016	11	-1.9	71.75	11
2016-11-15	2016	11	0.3	182.5	6
2016-11-16	2016	11	-1.2	175	11
2016-11-17	2016	11	0.1	161.25	6
2016-11-18	2016	11	0	262.5	10
2016-11-19	2016	11	1.4	245	11
2016-11-20	2016	11	1.1	232.5	24
2016-11-21	2016	11	1.7	172.5	9
2016-11-22	2016	11	1.1	261.25	13
2016-11-23	2016	11	2.4	235	40
2016-11-24	2016	11	1.6	216.25	26
2016-11-25	2016	11	0.9	124.75	20
2016-11-26	2016	11	0.9	176.25	13
2016-11-27	2016	11	2.6	241.25	14
2016-11-28	2016	11	0.9	250	13
2016-11-29	2016	11	1.8	201.25	15
2016-11-30	2016	11	1.6	205	23
2016-12-01	2016	12	2.7	182.5	7
2016-12-02	2016	12	1.2	146.25	12
2016-12-03	2016	12	1.4	276.25	6
2016-12-04	2016	12	1.3	321.25	12
2016-12-05	2016	12	2.6	246.25	18
2016-12-06	2016	12	1.4	196.25	17
2016-12-07	2016	12	0.6	121.5	12
2016-12-08	2016	12	0.4	252.5	8
2016-12-09	2016	12	0.7	330	10
2016-12-10	2016	12	0.1	179	12
2016-12-11	2016	12	-0.5	180	4
2016-12-12	2016	12	1.4	215	8
2016-12-13	2016	12	2.1	175	14
2016-12-14	2016	12	2.5	236.25	21
2016-12-15	2016	12	2.4	227.5	18
2016-12-16	2016	12	4.7	283.75	19
2016-12-17	2016	12	1	77.5	16
2016-12-18	2016	12	0.7	116.25	16
2016-12-19	2016	12	0.9	360	16
2016-12-20	2016	12	2.3	187.5	12
2016-12-21	2016	12	0.6	85	25
2016-12-22	2016	12	0.7	55	21
2016-12-23	2016	12	0.4	316.25	12
2016-12-24	2016	12	1.1	283.75	13
2016-12-25	2016	12	2.2	195	6
2016-12-26	2016	12	2	138.75	13
2016-12-27	2016	12	0.6	232.5	14
2016-12-28	2016	12	2.1	320	5
2016-12-29	2016	12	1	308.75	14
2016-12-30	2016	12	0.2	160	11
2016-12-31	2016	12	2.5	190	8

## Sheet: ice presence
DigiYear	Ice_presence
2014	0
2014	0
2014.01	0
2014.01	0
2014.01	0
2014.01	0
2014.02	0
2014.02	0
2014.02	0
2014.03	0
2014.03	0
2014.03	0
2014.03	0
2014.04	0
2014.04	0
2014.04	0
2014.04	0
2014.05	0
2014.05	0
2014.05	0
2014.06	0
2014.06	0
2014.06	0
2014.06	0
2014.07	0
2014.07	0
2014.07	0
2014.07	0
2014.08	0
2014.08	0
2014.08	0
2014.09	0
2014.09	0
2014.09	0
2014.09	0
2014.1	0
2014.1	0
2014.1	0
2014.1	0
2014.11	0
2014.11	0
2014.11	0
2014.12	0
2014.12	0
2014.12	0
2014.12	0
2014.13	0
2014.13	0
2014.13	0
2014.13	0
2014.14	0
2014.14	0
2014.14	0
2014.14	0
2014.15	0
2014.15	0
2014.15	0
2014.16	0
2014.16	0
2014.16	0
2014.16	0
2014.17	0
2014.17	0
2014.17	0
2014.17	0
2014.18	0
2014.18	0
2014.18	0
2014.19	0
2014.19	0
2014.19	0
2014.19	0
2014.2	0
2014.2	0
2014.2	0
2014.2	0
2014.21	0
2014.21	0
2014.21	0
2014.22	0
2014.22	0
2014.22	0
2014.22	0
2014.23	0
2014.23	0
2014.23	0
2014.24	0
2014.24	0
2014.24	0
2014.24	0
2014.25	0
2014.25	0
2014.25	0
2014.26	0
2014.26	0
2014.26	0
2014.26	0
2014.27	0
2014.27	0
2014.27	0
2014.27	0
2014.28	0
2014.28	0
2014.28	0
2014.29	0
2014.29	0
2014.29	0
2014.29	0
2014.3	0
2014.3	0
2014.3	0
2014.3	0
2014.31	0
2014.31	0
2014.31	0
2014.32	0
2014.32	0
2014.32	0
2014.32	0
2014.33	0
2014.33	0
2014.33	0
2014.33	0
2014.34	0
2014.34	0
2014.34	0
2014.35	0
2014.35	0
2014.35	0
2014.35	0
2014.36	0
2014.36	0
2014.36	0
2014.36	0
2014.37	0
2014.37	0
2014.37	0
2014.38	0
2014.38	0
2014.38	0
2014.38	0
2014.39	0
2014.39	0
2014.39	0
2014.39	0
2014.4	0
2014.4	0
2014.4	0
2014.4	0
2014.41	0
2014.41	0
2014.41	0
2014.42	0
2014.42	0
2014.42	0
2014.42	0
2014.43	0
2014.43	0
2014.43	0
2014.44	0
2014.44	1
2014.44	0
2014.44	0
2014.45	1
2014.45	1
2014.45	0
2014.45	0
2014.46	0
2014.46	0
2014.46	0
2014.47	0
2014.47	1
2014.47	0
2014.47	0
2014.48	0
2014.48	0
2014.48	0
2014.48	0
2014.49	0
2014.49	0
2014.49	0
2014.5	0
2014.5	0
2014.5	0
2014.5	0
2014.51	0
2014.51	0
2014.51	0
2014.52	0
2014.52	0
2014.52	0
2014.52	0
2014.53	0
2014.53	0
2014.53	0
2014.53	0
2014.54	0
2014.54	0
2014.54	0
2014.55	1
2014.55	0
2014.55	1
2014.55	0
2014.56	0
2014.56	1
2014.56	1
2014.56	1
2014.57	0
2014.57	0
2014.57	1
2014.58	0
2014.58	0
2014.58	0
2014.58	0
2014.59	0
2014.59	1
2014.59	1
2014.6	1
2014.6	1
2014.6	1
2014.6	0
2014.61	0
2014.61	0
2014.61	0
2014.61	1
2014.62	1
2014.62	0
2014.62	0
2014.62	0
2014.63	1
2014.63	1
2014.63	0
2014.64	0
2014.64	0
2014.64	1
2014.64	1
2014.65	1
2014.65	1
2014.65	1
2014.65	1
2014.66	1
2014.66	1
2014.66	1
2014.67	1
2014.67	1
2014.67	1
2014.67	1
2014.68	1
2014.68	1
2014.68	1
2014.68	1
2014.69	1
2014.69	1
2014.69	1
2014.7	1
2014.7	1
2014.7	1
2014.7	1
2014.71	0
2014.71	0
2014.71	0
2014.71	0
2014.72	0
2014.72	1
2014.72	0
2014.73	0
2014.73	0
2014.73	0
2014.73	0
2014.74	0
2014.74	0
2014.74	0
2014.74	0
2014.75	0
2014.75	0
2014.75	1
2014.76	1
2014.76	0
2014.76	0
2014.76	0
2014.77	0
2014.77	0
2014.77	0
2014.78	0
2014.78	0
2014.78	0
2014.78	0
2014.79	0
2014.79	0
2014.79	0
2014.8	0
2014.8	0
2014.8	0
2014.8	0
2014.81	0
2014.81	0
2014.81	0
2014.81	0
2014.82	0
2014.82	0
2014.82	0
2014.83	0
2014.83	0
2014.83	0
2014.83	0
2014.84	0
2014.84	0
2014.84	0
2014.84	0
2014.85	0
2014.85	0
2014.85	0
2014.86	0
2014.86	0
2014.86	0
2014.86	0
2014.87	0
2014.87	0
2014.87	0
2014.87	0
2014.88	0
2014.88	0
2014.88	0
2014.88	0
2014.89	0
2014.89	0
2014.89	0
2014.9	0
2014.9	0
2014.9	0
2014.9	0
2014.91	0
2014.91	0
2014.91	0
2014.91	0
2014.92	0
2014.92	0
2014.92	0
2014.93	0
2014.93	0
2014.93	0
2014.93	0
2014.94	0
2014.94	0
2014.94	0
2014.94	0
2014.95	0
2014.95	0
2014.95	0
2014.96	0
2014.96	0
2014.96	0
2014.96	0
2014.97	0
2014.97	0
2014.97	0
2014.97	0
2014.98	0
2014.98	0
2014.98	0
2014.99	0
2014.99	0
2014.99	0
2014.99	0
2015	0
2015	0
2015	0
2015.01	0
2015.01	0
2015.01	0
2015.01	0
2015.02	0
2015.02	0
2015.02	0
2015.03	0
2015.03	0
2015.03	0
2015.03	0
2015.04	0
2015.04	0
2015.04	0
2015.04	0
2015.05	0
2015.05	0
2015.05	0
2015.06	0
2015.06	0
2015.06	0
2015.06	0
2015.07	0
2015.07	0
2015.07	0
2015.07	0
2015.08	0
2015.08	0
2015.08	0
2015.09	0
2015.09	0
2015.09	0
2015.09	0
2015.1	0
2015.1	0
2015.1	0
2015.1	0
2015.11	0
2015.11	0
2015.11	0
2015.12	0
2015.12	0
2015.12	0
2015.12	0
2015.13	0
2015.13	0
2015.13	0
2015.13	0
2015.14	0
2015.14	0
2015.14	0
2015.14	0
2015.15	0
2015.15	0
2015.15	0
2015.16	0
2015.16	0
2015.16	0
2015.16	0
2015.17	0
2015.17	0
2015.17	0
2015.17	0
2015.18	0
2015.18	0
2015.18	0
2015.19	0
2015.19	0
2015.19	0
2015.19	0
2015.2	0
2015.2	0
2015.2	0
2015.2	0
2015.21	0
2015.21	0
2015.21	0
2015.22	0
2015.22	0
2015.22	0
2015.22	0
2015.23	0
2015.23	0
2015.23	0
2015.24	0
2015.24	0
2015.24	0
2015.24	0
2015.25	0
2015.25	0
2015.25	0
2015.26	0
2015.26	0
2015.26	0
2015.26	0
2015.27	0
2015.27	0
2015.27	0
2015.27	0
2015.28	0
2015.28	0
2015.28	0
2015.29	0
2015.29	0
2015.29	0
2015.29	0
2015.3	0
2015.3	0
2015.3	0
2015.3	0
2015.31	0
2015.31	0
2015.31	0
2015.32	0
2015.32	0
2015.32	0
2015.32	0
2015.33	0
2015.33	0
2015.33	0
2015.33	0
2015.34	0
2015.34	0
2015.34	0
2015.35	0
2015.35	0
2015.35	0
2015.35	0
2015.36	0
2015.36	0
2015.36	0
2015.36	0
2015.37	0
2015.37	0
2015.37	0
2015.38	0
2015.38	0
2015.38	0
2015.38	0
2015.39	0
2015.39	0
2015.39	0
2015.39	0
2015.4	0
2015.4	0
2015.4	0
2015.4	0
2015.41	0
2015.41	0
2015.41	0
2015.42	0
2015.42	0
2015.42	0
2015.42	0
2015.43	0
2015.43	0
2015.43	0
2015.44	0
2015.44	0
2015.44	0
2015.44	0
2015.45	0
2015.45	0
2015.45	0
2015.45	0
2015.46	0
2015.46	0
2015.46	1
2015.47	0
2015.47	0
2015.47	0
2015.47	0
2015.48	0
2015.48	0
2015.48	0
2015.48	0
2015.49	0
2015.49	0
2015.49	0
2015.5	0
2015.5	0
2015.5	1
2015.5	1
2015.51	1
2015.51	1
2015.51	1
2015.52	1
2015.52	1
2015.52	1
2015.52	1
2015.53	1
2015.53	1
2015.53	1
2015.53	1
2015.54	1
2015.54	1
2015.54	1
2015.55	1
2015.55	1
2015.55	1
2015.55	1
2015.56	1
2015.56	1
2015.56	1
2015.56	1
2015.57	1
2015.57	1
2015.57	1
2015.58	1
2015.58	1
2015.58	1
2015.58	1
2015.59	1
2015.59	1
2015.59	1
2015.6	1
2015.6	1
2015.6	1
2015.6	1
2015.61	1
2015.61	1
2015.61	1
2015.61	1
2015.62	1
2015.62	1
2015.62	1
2015.62	1
2015.63	1
2015.63	1
2015.63	1
2015.64	1
2015.64	1
2015.64	1
2015.64	1
2015.65	1
2015.65	1
2015.65	1
2015.65	1
2015.66	1
2015.66	1
2015.66	1
2015.67	1
2015.67	1
2015.67	1
2015.67	1
2015.68	1
2015.68	1
2015.68	1
2015.68	1
2015.69	1
2015.69	1
2015.69	1
2015.7	1
2015.7	1
2015.7	1
2015.7	1
2015.71	1
2015.71	1
2015.71	1
2015.71	1
2015.72	1
2015.72	1
2015.72	1
2015.73	1
2015.73	1
2015.73	1
2015.73	1
2015.74	1
2015.74	1
2015.74	1
2015.74	1
2015.75	1
2015.75	1
2015.75	1
2015.76	1
2015.76	1
2015.76	1
2015.76	1
2015.77	1
2015.77	1
2015.77	1
2015.78	1
2015.78	1
2015.78	1
2015.78	1
2015.79	1
2015.79	1
2015.79	1
2015.8	1
2015.8	1
2015.8	1
2015.8	0
2015.81	0
2015.81	0
2015.81	1
2015.81	1
2015.82	1
2015.82	1
2015.82	1
2015.83	1
2015.83	1
2015.83	0
2015.83	0
2015.84	0
2015.84	0
2015.84	0
2015.84	0
2015.85	0
2015.85	0
2015.85	0
2015.86	0
2015.86	0
2015.86	0
2015.86	0
2015.87	0
2015.87	0
2015.87	0
2015.87	0
2015.88	0
2015.88	0
2015.88	0
2015.88	0
2015.89	0
2015.89	0
2015.89	0
2015.9	0
2015.9	0
2015.9	0
2015.9	0
2015.91	0
2015.91	0
2015.91	0
2015.91	0
2015.92	0
2015.92	0
2015.92	0
2015.93	0
2015.93	0
2015.93	0
2015.93	0
2015.94	0
2015.94	0
2015.94	0
2015.94	0
2015.95	0
2015.95	0
2015.95	0
2015.96	0
2015.96	0
2015.96	0
2015.96	0
2015.97	0
2015.97	0
2015.97	0
2015.97	0
2015.98	0
2015.98	0
2015.98	0
2015.99	0
2015.99	0
2015.99	0
2015.99	0
2016	0
2016	0
2016	0
2016.01	0
2016.01	0
2016.01	0
2016.01	0
2016.02	0
2016.02	0
2016.02	0
2016.03	0
2016.03	0
2016.03	0
2016.03	0
2016.04	0
2016.04	0
2016.04	0
2016.04	0
2016.05	0
2016.05	0
2016.05	0
2016.06	0
2016.06	0
2016.06	0
2016.06	0
2016.07	0
2016.07	0
2016.07	0
2016.07	0
2016.08	0
2016.08	0
2016.08	0
2016.09	0
2016.09	0
2016.09	0
2016.09	0
2016.1	0
2016.1	0
2016.1	0
2016.1	0
2016.11	0
2016.11	0
2016.11	0
2016.12	0
2016.12	0
2016.12	0
2016.12	0
2016.13	0
2016.13	0
2016.13	0
2016.13	0
2016.14	0
2016.14	0
2016.14	0
2016.14	0
2016.15	0
2016.15	0
2016.15	0
2016.16	0
2016.16	0
2016.16	0
2016.16	0
2016.17	0
2016.17	0
2016.17	0
2016.17	0
2016.18	0
2016.18	0
2016.18	0
2016.19	0
2016.19	0
2016.19	0
2016.19	0
2016.2	0
2016.2	0
2016.2	0
2016.2	0
2016.21	0
2016.21	0
2016.21	0
2016.22	0
2016.22	0
2016.22	0
2016.22	0
2016.23	0
2016.23	0
2016.23	0
2016.24	0
2016.24	0
2016.24	0
2016.24	0
2016.25	0
2016.25	0
2016.25	0
2016.26	0
2016.26	0
2016.26	0
2016.26	0
2016.27	0
2016.27	0
2016.27	0
2016.27	0
2016.28	0
2016.28	0
2016.28	0
2016.29	0
2016.29	0
2016.29	0
2016.29	0
2016.3	0
2016.3	0
2016.3	0
2016.3	0
2016.31	0
2016.31	0
2016.31	0
2016.32	0
2016.32	0
2016.32	0
2016.32	0
2016.33	0
2016.33	0
2016.33	0
2016.33	0
2016.34	0
2016.34	0
2016.34	0
2016.35	0
2016.35	0
2016.35	0
2016.35	0
2016.36	0
2016.36	0
2016.36	0
2016.36	0
2016.37	0
2016.37	0
2016.37	0
2016.38	0
2016.38	0
2016.38	0
2016.38	0
2016.39	0
2016.39	0
2016.39	0
2016.39	0
2016.4	0
2016.4	0
2016.4	0
2016.4	0
2016.41	0
2016.41	0
2016.41	0
2016.42	0
2016.42	0
2016.42	0
2016.42	0
2016.43	0
2016.43	0
2016.43	0
2016.44	0
2016.44	0
2016.44	0
2016.44	0
2016.45	0
2016.45	0
2016.45	0
2016.45	0
2016.46	0
2016.46	0
2016.46	0
2016.47	0
2016.47	0
2016.47	0
2016.47	0
2016.48	0
2016.48	0
2016.48	0
2016.48	0
2016.49	0
2016.49	0
2016.49	0
2016.5	0
2016.5	0
2016.5	0
2016.5	0
2016.51	0
2016.51	0
2016.51	0
2016.52	0
2016.52	0
2016.52	0
2016.52	0
2016.53	0
2016.53	0
2016.53	0
2016.53	0
2016.54	0
2016.54	0
2016.54	0
2016.55	0
2016.55	0
2016.55	0
2016.55	0
2016.56	0
2016.56	1
2016.56	1
2016.56	1
2016.57	1
2016.57	1
2016.57	1
2016.58	1
2016.58	1
2016.58	1
2016.58	1
2016.59	1
2016.59	1
2016.59	1
2016.6	1
2016.6	1
2016.6	1
2016.6	0
2016.61	0
2016.61	0
2016.61	0
2016.61	0
2016.62	0
2016.62	0
2016.62	1
2016.62	1
2016.63	1
2016.63	1
2016.63	1
2016.64	1
2016.64	1
2016.64	1
2016.64	1
2016.65	1
2016.65	1
2016.65	1
2016.65	1
2016.66	1
2016.66	1
2016.66	1
2016.67	1
2016.67	1
2016.67	1
2016.67	1
2016.68	1
2016.68	1
2016.68	1
2016.68	1
2016.69	1
2016.69	1
2016.69	1
2016.7	1
2016.7	1
2016.7	1
2016.7	1
2016.71	1
2016.71	1
2016.71	1
2016.71	1
2016.72	1
2016.72	1
2016.72	1
2016.73	1
2016.73	1
2016.73	1
2016.73	1
2016.74	1
2016.74	1
2016.74	1
2016.74	1
2016.75	1
2016.75	1
2016.75	0
2016.76	0
2016.76	0
2016.76	0
2016.76	0
2016.77	0
2016.77	0
2016.77	0
2016.78	0
2016.78	0
2016.78	0
2016.78	0
2016.79	0
2016.79	0
2016.79	0
2016.8	0
2016.8	0
2016.8	0
2016.8	0
2016.81	0
2016.81	0
2016.81	0
2016.81	0
2016.82	0
2016.82	0
2016.82	0
2016.83	0
2016.83	0
2016.83	0
2016.83	0
2016.84	0
2016.84	0
2016.84	0
2016.84	0
2016.85	0
2016.85	0
2016.85	0
2016.86	0
2016.86	0
2016.86	0
2016.86	0
2016.87	0
2016.87	0
2016.87	0
2016.87	0
2016.88	0
2016.88	0
2016.88	0
2016.88	0
2016.89	0
2016.89	0
2016.89	0
2016.9	0
2016.9	0
2016.9	0
2016.9	0
2016.91	0
2016.91	0
2016.91	0
2016.91	0
2016.92	0
2016.92	0
2016.92	0
2016.93	0
2016.93	0
2016.93	0
2016.93	0
2016.94	0
2016.94	0
2016.94	0
2016.94	0
2016.95	0
2016.95	0
2016.95	0
2016.96	0
2016.96	0
2016.96	0
2016.96	0
2016.97	0
2016.97	0
2016.97	0
2016.97	0
2016.98	0
2016.98	0
2016.98	0
2016.99	0
2016.99	0
2016.99	0
2016.99	0
2017	0
2017	0
2017	0
2017.01	0
2017.01	0
2017.01	0
2017.01	0
2017.02	0
2017.02	0
2017.02	0
2017.03	0
2017.03	0
2017.03	0
2017.03	0
2017.04	0
2017.04	0
2017.04	0
2017.04	0
2017.05	0
2017.05	0
2017.05	0
2017.06	0
2017.06	0
2017.06	0
2017.06	0
2017.07	0
2017.07	0
2017.07	0
2017.07	0
2017.08	0
2017.08	0
2017.08	0
2017.09	0
2017.09	0
2017.09	0
2017.09	0
2017.1	0
2017.1	0
2017.1	0
2017.1	0
2017.11	0
2017.11	0
2017.11	0
2017.12	0
2017.12	0
2017.12	0
2017.12	0
2017.13	0
2017.13	0
2017.13	0
2017.13	0
2017.14	0
2017.14	0
2017.14	0
2017.14	0
2017.15	0
2017.15	0
2017.15	0
2017.16	0
2017.16	0
2017.16	0
2017.16	0
2017.17	0
2017.17	0
2017.17	0
2017.17	0
2017.18	0
2017.18	0
2017.18	0
2017.19	0
2017.19	0
2017.19	0
2017.19	0
2017.2	0
2017.2	0
2017.2	0
2017.2	0
2017.21	0
2017.21	0
2017.21	0
2017.22	0
2017.22	0
2017.22	0
2017.22	0
2017.23	0
2017.23	0
2017.23	0
2017.24	0
2017.24	0
2017.24	0
2017.24	0
2017.25	0
2017.25	0
2017.25	0
2017.26	0
2017.26	0
2017.26	0
2017.26	0
2017.27	0
2017.27	0
2017.27	0
2017.27	0
2017.28	0
2017.28	0
2017.28	0
2017.29	0
2017.29	0
2017.29	0
2017.29	0
2017.3	0
2017.3	0
2017.3	0
2017.3	0
2017.31	0
2017.31	0
2017.31	0
2017.32	0
2017.32	0
2017.32	0
2017.32	0
2017.33	0
2017.33	0
2017.33	0
2017.33	0
2017.34	0
2017.34	0
2017.34	0
2017.35	0
2017.35	0
2017.35	0
2017.35	0
2017.36	0
2017.36	0
2017.36	0
2017.36	0
2017.37	0
2017.37	0
2017.37	0
2017.38	0
2017.38	0
2017.38	0
2017.38	0
2017.39	0
2017.39	0
2017.39	0
2017.39	0
2017.4	0
2017.4	0
2017.4	0
2017.4	0
2017.41	0
2017.41	0
2017.41	0
2017.42	0
2017.42	0
2017.42	0
2017.42	0
2017.43	0
2017.43	0
2017.43	0
2017.44	0
2017.44	0
2017.44	0
2017.44	0
2017.45	0
2017.45	0
2017.45	0
2017.45	0
2017.46	0
2017.46	0
2017.46	0
2017.47	0
2017.47	0
2017.47	0
2017.47	0
2017.48	0
2017.48	0
2017.48	0
2017.48	0
2017.49	0
2017.49	0
2017.49	0
2017.5	0
2017.5	0
2017.5	0
2017.5	0
2017.51	0
2017.51	0
2017.51	0
2017.52	0
2017.52	0
2017.52	0
2017.52	0
2017.53	0
2017.53	0
2017.53	0
2017.53	0
2017.54	0
2017.54	0
2017.54	0
2017.55	0
2017.55	0
2017.55	1
2017.55	1
2017.56	1
2017.56	1
2017.56	1
2017.56	0
2017.57	0
2017.57	0
2017.57	0
2017.58	0
2017.58	0
2017.58	0
2017.58	0
2017.59	0
2017.59	0
2017.59	0
2017.6	0
2017.6	0
2017.6	0
2017.6	0
2017.61	0
2017.61	0
2017.61	0
2017.61	0
2017.62	0
2017.62	0
2017.62	0
2017.62	0
2017.63	0
2017.63	0
2017.63	0
2017.64	0
2017.64	0
2017.64	0
2017.64	0
2017.65	1
2017.65	1
2017.65	1
2017.65	1
2017.66	1
2017.66	1
2017.66	1
2017.67	1
2017.67	1
2017.67	1
2017.67	1
2017.68	1
2017.68	1
2017.68	1
2017.68	1
2017.69	0
2017.69	0
2017.69	0
2017.7	0
2017.7	0
2017.7	0
2017.7	0
2017.71	0
#2017.710
2017.71	0
#2017.715
#2017.718
2017.72	1
#2017.723
#2017.726
#2017.729
2017.73	1
#2017.734
2017.74	1
2017.74	1
#2017.742
2017.74	1
#2017.748
2017.75	1
2017.75	1
#2017.756
2017.76	1
#2017.762
#2017.764
#2017.767
#2017.770
#2017.773
2017.78	1
2017.78	1
#2017.781
2017.78	1
2017.79	0
2017.79	0
2017.79	0
2017.8	0
2017.8	0
2017.8	0
2017.8	0
2017.81	0
2017.81	0
2017.81	0
2017.81	0
2017.82	0
2017.82	0
2017.82	0
2017.83	0
2017.83	0
2017.83	0
2017.83	0
2017.84	0
2017.84	0
2017.84	0
2017.84	0
2017.85	0
2017.85	0
2017.85	0
2017.86	0
2017.86	0
2017.86	0
2017.86	0
2017.87	0
2017.87	0
2017.87	0
2017.87	0
2017.88	0
2017.88	0
2017.88	0
2017.88	0
2017.89	0
2017.89	0
2017.89	0
2017.9	0
2017.9	0
2017.9	0
2017.9	0
2017.91	0
2017.91	0
2017.91	0
2017.91	0
2017.92	0
2017.92	0
2017.92	0
2017.93	0
2017.93	0
2017.93	0
2017.93	0
2017.94	0
2017.94	0
2017.94	0
2017.94	0
2017.95	0
2017.95	0
2017.95	0
2017.96	0
2017.96	0
2017.96	0
2017.96	0
2017.97	0
2017.97	0
2017.97	0
2017.97	0
2017.98	0
2017.98	0
2017.98	0
2017.99	0
2017.99	0
2017.99	0
2017.99	0
2018	0

## Sheet: glacial discharge
Year	Month	qcalc_mean	qcalc_sd
Unit		m³/s	m³/s
2014	1	1.17826	1.80997
2014	2	1.03262	1.30635
2014	3	0.870018	1.41761
2014	4	0.659496	1.09497
2014	5	0.339029	0.866502
2014	6	0.008373	0.0318644
2014	7	0.0227896	0.0823186
2014	8	0.00070621	0.00467689
2014	9	0.172618	0.347413
2014	10	0.326772	0.677051
2014	11	0.391755	0.817309
2014	12	1.3072	1.03109
2015	1	1.71548	1.4739
2015	2	2.7797	2.22523
2015	3	2.12953	2.66374
2015	4	1.02189	1.87593
2015	5	0.175754	0.467085
2015	6	0.00239137	0.0143007
2015	7	0.0106817	0.0626766
2015	8	0.00568778	0.020104
2015	9	0.040497	0.220761
2015	10	0.506997	0.753393
2015	11	3.58663	4.50054
2015	12	9.38076	3.9465
2016	1	10.4886	4.08684
2016	2	8.79077	3.35434
2016	3	6.39552	3.42533
2016	4	1.60117	1.53771
2016	5	1.4052	0.979041
2016	6	2.13385	1.61474
2016	7	0.521674	0.437598
2016	8	1.0892	1.31173
2016	9	2.80066	1.88206
2016	10	5.92795	3.13927
2016	11	8.93293	3.56564
2016	12	9.922	3.70262
2017	1	10.7977	3.8161
2017	2	13.6752	4.11602

## Sheet: phys oceanography
date	N	meantemp	sdtemp	meansal	sdsal
Unit		°C	°C
20140115	70	0.939197	0.0135476	34.0956	0.0106542
20140121	179	1.51228	0.0279735	33.933	0.0123201
20140129	80	1.76244	0.0427258	33.9723	0.447527
20140211	87	0.809837	0.0166274	34.0888	0.00555093
20140313	108	0.807065	0.0764	33.0876	0.134025
20140428	75	-0.291827	0.0102427	33.6984	0.00976921
20140531	47	-1.17429	0.0538078	34.044	0.0299203
20140719	95	-1.79933	0.0166829	34.0365	0.0347595
20141014	28	-1.57026	0.0115698	33.9226	0.151552
20141113	72	-0.655381	0.0205626	33.9522	0.0521201
20141216	93	1.44558	0.0774785	33.1076	0.143049
20150112	173	0.690639	0.0130386	34.018	0.0127063
20150223	218	1.82071	0.0928525	32.6244	0.244887
20150422	89	0.168894	0.0161214	33.7612	0.0249275
20150507	86	-0.608552	0.0194529	33.3234	0.0241839
20150612	19	-1.62178	0.0319652	34.1011	0.0431102
20151209	27	0.523478	0.00186534	33.8254	0.00195945
20160107	15	2.0321	0.0106542	30.5502	0.0127158
20160213	55	1.03367	0.00834144	33.8833	0.0105263
20160227	5	0.71256	0.0126561	33.8988	0.0238708
20160315	6	0.795233	0.0124789	33.8435	0.018849
20160329	7	0.662557	0.0156704	30.5194	0.458702
20160414	8	0.258987	0.0261827	33.7964	0.0371037
20160516	7	-0.884957	0.0495701	34.2151	0.110258
20160604	7	-1.44633	0.0298546	34.0153	0.0523402
20161006	5	-1.24526	0.0592085	34.195	0.0541374
20161022	16	-1.10027	0.0650672	33.9687	0.0690641
20161108	7	0.498871	0.0153848	33.5913	0.0237015
20161128	4	0.83695	0.0599387	33.951	0.0671754
20161218	3	1.0135	0.0115858	34.4385	0.111905
20170114	27	1.75231	0.0350659	33.9847	0.011384
20170202	20	1.83559	0.0673531	32.4702	0.435986
20170303	17	0.7973	0.0138356	33.9256	0.0230291
20170323	19	1.72063	0.0182288	34.1203	0.0211571

## Sheet: bottom water temp
date	Temperature_bottom	Station
Unit	°C
20150211	1.895	Faro
20150218	1.76	IslaD
20150228	1.705	Creek
20150912	-1.57	IslaD
20150928	-1.59	Faro
20121229	0.980971	Faro
20151222	0.829328	IslaD
20151214	0.374744	Creek
20161212	0.787992	Faro
20161219	0.327956	IslaD
20161201	0.234552	Creek

## Sheet: chla watercolumn
Time	average chla concentration	sd chla concentration
Unit	mg/m³	mg/m³
2010	3.48769	2.89059
2010.08	0.82325	0.599513
2010.17	0.245558	0.0916495
2010.25	0.140225	0.141464
2010.33	0.6675	0.706416
2010.42	0.1335	0.188798
2010.5	0.233625	0.06675
2010.58	1.45633	1.15243
2010.67	0.623	0.511266
2010.75	0.116812	0.111409
2010.83	0.559825	0.101503
2010.92	0.392425	0.366699
2011	1.06034	0.648001
2011.08	0.758294	0.872116
2011.17	1.54612	1.02215
2011.25	0.333625	0.181903
2011.33	0.489117	0.780285
2011.5	0.0592875	0.0737772
2011.58	0.060075	0.106312
2011.67	0.0667	0.0495316
2011.75	0.370625	0.217517
2011.83	0.51175	0.488082
2012	2.11931	0.692347
2012.08	12.7328	8.68864
2012.25	0.26875	0.0551324
2012.33	0.35	0.159426
2012.75	0.300375	0.115614
2012.83	0.984563	0.346308
2012.92	1.62703	2.17496
2013	0.684187	0.279899
2013.08	1.28494	0.503583
2013.17	1.00931	0.693946
2013.25	1.81894	0.41996
2013.33	0.567375	0.36763
2013.42	0.2303	0.0401958
2013.5	0.367125	0.296017
2013.83	1.01794	0.274542
2013.92	0.60075	0.493529
2014	8.69056	13.6437
2014.08	1.08469	0.257803
2014.25	1.81894	0.41996
2014.33	0.1335	0.109002
2014.42	0.534	0.188798
2014.5	0.317063	0.100125
2014.75	0.567375	0.519193
2014.83	0.0500625	0.033375
2014.92	0.267	0.283196
2015.25	2.35126	1.20398
2015.42	0.617437	0.126356
2015.58	0.191875	0.38345
2015.75	0.443412	0.139977
2015.83	0.767625	2.18476
2015.92	2.18606	0.362314
2016	3.91434	1.59069
2016.08	5.30663	1.28223
2016.17	2.53788	2.05162
2016.25	0.233625	0.167984
2016.33	0.178	0.0770763
2016.42	0.73425	0.514163
2016.58	0.458396	0.327763
2016.75	0.401427	0.209754
2016.83	2.51981	0.546032
2016.92	1.068	0.680719
2017	6.24113	3.8374
2017.08	1.43142	0.469774
2017.17	0.801	0.218005
2017.25	0.316663	0.22645

## Sheet: SPM watercolumn
Time	average SPM concentration	sd SPM concentration
Unit	mg/m³	mg/m³
2010	5.6875	4.81054
2010.08	8.82857	6.47782
2010.17	26.2333	20.983
2010.92	14.675	21.0188
2011	110.364	312.519
2011.08	31.8368	84.5459
2011.92	3.03333	1.76163
2012	112.768	232.716
2012.08	53.2381	100.348
2012.92	14.1	0.141421
2013	4	5.27023
2013.08	10.8	4.82632
2013.17	2.37232	5.27023
2014	6.06667	4.82632
2014.08	33.3	33.1182
2014.25	7.45	4.97293
2014.33	8.7	9.15423
2014.42	16.1	1.77012
2014.5	8.5	2.04287
2014.75	15.2	2.23308
2014.83	13.65	1.70783
2014.92	31.2	33.6083
2015	2.5	0.707107
2015.08	13.3583	3.80659
2015.25	13.95	1.62788
2015.42	12.5333	2.57164
2015.58	6.55	0.173205
2015.75	5.35	3.5453
2015.83	16.15	2.17486
2015.92	8.375	0.660808
2016	8.6303	0.191485
2016.08	2.175	0.176777
2016.17	34	24.9495
2016.25	18	1.49666
2016.33	18.85	0.943398
2016.42	9.725	0.368556
2016.58	8.125	0.880814
2016.75	20.05	0.212132
2016.83	17	0.816497
2016.92	17.8	3.12836
