# Supplementary material for: Glacial melt disturbance shifts community metabolism of an Antarctic seafloor ecosystem from net autotrophy to heterotrophy
Source: Commun Biol. 2021 Jan 29;4:148. doi: 10.1038/s42003-021-01673-6 (PMC7846736; doi:10.1038/s42003-021-01673-6)
Supplement: Supplementary file 5 — Supplementary Data 2 [file 42003_2021_1673_MOESM5_ESM.xlsx]

## Sheet: O2Fluxes
Season	Station	Date	Variable	average	sd
Unit				mmol/m²/d	mmol/m²/d
Summer 2015	Creek	42063	CR	43.7926	13.2959
Summer 2015	IslaD	42053	CR	19.9007	3.39697
Summer 2015	Faro	42046	CR	31.2425	12.0097
Winter 2015	IslaD	43355	CR	13.8842	2.45749
Winter 2015	Faro	42275	CR	9.62346	2.6954
Spring 2015	Creek	42352	CR	25.262	0.547447
Spring 2015	IslaD	42360	CR	23.1209	11.3849
Spring 2015	Faro	42367	CR	40.9826	6.85799
Spring 2016	Creek	42705	CR	35.1541	2.86691
Spring 2016	IslaD	42723	CR	15.9988	0.825041
Spring 2016	Faro	42716	CR	26.8938	2.04816
Summer 2015	Creek	42063	NCM	-42.7794	8.36772
Summer 2015	IslaD	42053	NCM	-15.9184	0.38482
Summer 2015	Faro	42046	NCM	-34.4945	15.4648
Winter 2015	IslaD	43355	NCM	-16.3151	5.24372
Winter 2015	Faro	42275	NCM	-7.5291	2.12841
Spring 2015	Creek	42352	NCM	16.0332	3.18174
Spring 2015	IslaD	42360	NCM	8.47356	1.52376
Spring 2015	Faro	42367	NCM	18.8618	0.55859
Spring 2016	Creek	42705	NCM	-19.4252	20.136
Spring 2016	IslaD	42723	NCM	-14.5585	2.6545
Spring 2016	Faro	42716	NCM	-0.861196	18.0941
Summer 2015	Creek	42063	GPP	1.0132	15.7098
Summer 2015	IslaD	42053	GPP	3.98231	3.4187
Summer 2015	Faro	42046	GPP	-3.25202	19.5804
Winter 2015	IslaD	43355	GPP	-2.43091	5.79101
Winter 2015	Faro	42275	GPP	2.09436	3.43443
Spring 2015	Creek	42352	GPP	41.2952	3.2285
Spring 2015	IslaD	42360	GPP	31.5945	11.4864
Spring 2015	Faro	42367	GPP	59.8444	6.8807
Spring 2016	Creek	42705	GPP	15.7289	20.3391
Spring 2016	IslaD	42723	GPP	1.44031	2.77976
Spring 2016	Faro	42716	GPP	26.0326	18.2096

## Sheet: Pigments
Season	Station	Syringe	Depth	Chla	Phaeo	Chla:CPE
Unit				µg/g dry sediment	µg/g dry sediment	%
Summer 2015	Faro	1	0.5	9.28136	8.64387	51.7782
Summer 2015	Faro	2	0.5	13.3642	11.7171	53.2834
Summer 2015	Faro	3	0.5	21.7621	15.7474	58.0176
Summer 2015	Faro	4	0.5	8.34934	6.96928	54.5045
Summer 2015	Faro	5	0.5	8.07284	7.10819	53.1771
Summer 2015	Faro	6	0.5	13.874	8.66962	61.5429
Summer 2015	IslaD	1	0.5	31.975	30.0934	51.5158
Summer 2015	IslaD	2	0.5	28.7397	24.9072	53.572
Summer 2015	IslaD	3	0.5	22.2709	21.5841	50.7831
Summer 2015	IslaD	4	0.5	27.3214	22.8772	54.4266
Summer 2015	IslaD	5	0.5	21.1849	18.3926	53.5276
Summer 2015	Creek	1	0.5	4.02555	16.5493	19.5654
Summer 2015	Creek	2	0.5	4.34456	5.82779	42.7095
Summer 2015	Creek	3	0.5	4.83017	6.14337	44.0165
Summer 2015	Creek	4	0.5	5.77065	7.87811	42.2797
Summer 2015	Creek	5	0.5	6.52953	6.52343	50.0234
Spring 2015	Creek	1	0.5	59.2891	11.8544	83.3374
Spring 2015	Creek	2	0.5	46.3574	6.3413	87.9669
Spring 2015	Creek	3	0.5	17.0893	2.3534	87.8959
Spring 2015	IslaD	1	0.5	37.6199	3.1412	92.2937
Spring 2015	IslaD	2	0.5	11.6612	1.8346	86.4059
Spring 2015	IslaD	3	0.5	18.3645	3.3292	84.6534
Spring 2015	Faro	1	0.5	55.4606	4.89	91.8974
Spring 2015	Faro	2	0.5	11.5472	0.9625	92.3061
Spring 2015	Faro	3	0.5	19.5263	3.007	86.6553
Winter 2015	Faro	1	0.5	6.49411	11.8696	35.3638
Winter 2015	Faro	2	0.5	6.43953	14.5966	30.6117
Winter 2015	Faro	3	0.5	8.40414	11.6776	41.8497
Winter 2015	Faro	4	0.5	7.31269	10.8601	40.2397
Winter 2015	Faro	5	0.5	18.9366	21.8377	46.4425
Winter 2015	IslaD	1	0.5	6.33034	10.9861	36.5568
Winter 2015	IslaD	2	0.5	8.10853	9.70553	45.5176
Winter 2015	IslaD	3	0.5	5.40568	10.418	34.162
Winter 2015	IslaD	4	0.5	8.10853	10.1036	44.5227
Winter 2015	IslaD	5	0.5	9.74446	10.9059	47.1878
Spring 2016	Faro	1	0.5	16.5489	5.67177	74.4752
Spring 2016	Faro	2	0.5	15.217	8.79199	63.3804
Spring 2016	Faro	3	0.5	8.27063	4.49845	64.7708
Spring 2016	IslaD	1	0.5	5.86519	5.83495	50.1292
Spring 2016	IslaD	2	0.5	3.46933	5.42235	39.0177
Spring 2016	IslaD	3	0.5	8.13465	4.34389	65.1891
Spring 2016	Creek	1	0.5	17.3704	11.1518	60.9013
Spring 2016	Creek	2	0.5	9.18816	4.68574	66.2262
Spring 2016	Creek	3	0.5	30.2113	18.0456	62.6051

## Sheet: MPB
Season	Station	Replicate	Biomass
Unit			mgC/m²
Spring 2015	Creek	1	81.1
Spring 2015	Creek	2	95.2
Spring 2015	Creek	3	82.72
Spring 2015	Faro	1	142.2
Spring 2015	Faro	2	207.14
Spring 2015	Faro	3	264.39
Spring 2015	IslaD	1	1.48
Spring 2015	IslaD	2	5.64
Spring 2015	IslaD	3	4.53
Summer 2015	Creek	1	12.23
Summer 2015	Creek	2	23.81
Summer 2015	Creek	3	24.14
Summer 2015	Faro	1	28.51
Summer 2015	Faro	2	27.65
Summer 2015	Faro	3	7.94
Summer 2015	IslaD	1	7.25
Summer 2015	IslaD	2	4.89
Summer 2015	IslaD	3	11.31
Spring 2016	Creek	1	25.74
Spring 2016	Creek	2	34.25
Spring 2016	Creek	3	11.96
Spring 2016	Faro	1	12.91
Spring 2016	Faro	2	11.43
Spring 2016	Faro	3	6.08
Spring 2016	IslaD	1	36.02
Spring 2016	IslaD	2	14.77
Spring 2016	IslaD	3	8.84
Winter 2015	Faro	1	11.54
Winter 2015	Faro	2	6.73
Winter 2015	Faro	3	11.87
Winter 2015	Faro	4	13.88
Winter 2015	Faro	5	2.01
Winter 2015	IslaD	1	6.38
Winter 2015	IslaD	2	2.05
Winter 2015	IslaD	3	2.84
Winter 2015	IslaD	4	0.15
Winter 2015	IslaD	5	2.81
