# Supplementary material for: Glacial melt disturbance shifts community metabolism of an Antarctic seafloor ecosystem from net autotrophy to heterotrophy
Source: Commun Biol. 2021 Jan 29;4:148. doi: 10.1038/s42003-021-01673-6 (PMC7846736; doi:10.1038/s42003-021-01673-6)
Supplement: Supplementary file 6 — Supplementary Data3 [file 42003_2021_1673_MOESM6_ESM.xlsx]

## Sheet: Sediment parameters
Station	Season	Median Grain Size	Silt	Porosity	Total Nitrogen	Total Organic Carbon	chla:CPE ratio	chla	Prokaryotic Density	Prokaryotic Biomass	Meiobenthos Density	Meiobenthos Biomass	Benthic microalgal biomass	Macrobenthos Density	Macrobenthic Biomass
Unit		µm	%	-	%	%	%	µg/g dry sed	cells/cm³	g C/m²	ind/10 cm²	µg C/10 cm²	mg C/m²	ind/m²	g C/m²
Spatial cover		0-5cm	0-5cm	0-5cm	0-5cm	0-5cm	0-1cm	0-1cm	0-5cm	0-5cm	0-5cm	0-5cm	0-0.5 cm
Creek	Spring 2015	71.1832	46.1756	0.552667	0.06086	0.357604	80.5617	59.2891	37537757073	16.9059	2750.26	673.715	81.0982	117090	81.9789
Creek	Spring 2015	75.1838	44.705	0.484125	0.0749275	0.299488	81.4776	46.3574	32295911711	14.5452	3164.07	618.336	95.2023	11101.9	70.1463
Creek	Spring 2015	67.0188	48.0226	0.5271	0.095684	0.412748	80.6645	17.0893	32394659191	14.5896	2352.9	502.742	82.7176	89453.9	68.0684
Creek	Spring 2015	NA	NA	NA	NA	NA	NA	NA	NA	NA	NA	NA	NA	86542.4	133.804
Faro	Spring 2015	159.393	25.8678	0.4457	0.06415	0.151574	86.1117	55.4606	39123202713	22.5868	3014.67	570.473	142.196	20075.3	59.9145
Faro	Spring 2015	135.596	32.64	0.51825	0.0584575	0.191105	75.8293	11.5472	14674972624	8.47222	4646.34	886.908	207.144	33521.7	187.672
Faro	Spring 2015	137.327	32.3012	0.4475	0.099388	0.296204	85.9095	19.5263	3.36016e+10	17.8756	5942.83	1219.81	264.386	29626	101.363
Faro	Spring 2015	NA	NA	NA	NA	NA	NA	NA	NA	NA	NA	NA	NA	16008.1	67.9353
IslaD	Spring 2015	54.811	53.2837	0.4905	0.05404	0.229533	82.893	37.6199	7.42892e+09	2.26198	1848.9	897.964	1.47516	6732.58	47.9755
IslaD	Spring 2015	19.9108	73.0805	0.587875	0.0580225	0.151037	86.877	11.6612	2.22696e+10	6.62809	5308.84	1897.43	5.64036	2372.88	22.6032
IslaD	Spring 2015	12.137	89.8284	0.66148	0.07575	0.179072	75.6383	18.3645	2.17587e+10	5.75073	3717.96	1374.63	4.5323	3258	42.8955
IslaD	Spring 2015	NA	NA	NA	NA	NA	NA	NA	NA	NA	NA	NA	NA	4975.14	29.124
Creek	Spring 2016	69.4298	47.7162	0.568125	0.0674112	0.469853	50.7645	17.3704	12273218054	6.00479	1679.84	298.906	25.7352	5603.77	39.6233
Creek	Spring 2016	63.933	49.4886	0.5347	0.0683362	0.501836	47.173	9.18816	23322327501	11.4107	1358.42	761.081	34.2541	42545.3	74.4688
Creek	Spring 2016	80.455	43.1677	0.337062	0.0835784	0.568623	55.4058	30.2113	17852721632	8.7325	1989.46	504.628	11.9579	54397.9	59.1442
Faro	Spring 2016	39.5278	59.1832	0.565	0.0515747	0.245515	61.1722	16.5489	23337305215	12.6223	1717.19	561.122	12.913	25530.7	53.2714
Faro	Spring 2016	32.6527	61.6125	0.472375	0.0661557	0.32683	61.2154	15.217	26261101908	14.2037	530.786	111.137	11.4256	10794.2	34.7854
Faro	Spring 2016	41.91	58.505	0.4744	0.0403688	0.177765	55.2664	8.27063	16218782742	8.77214	943.619	180.931	6.07622	5374.29	37.5618
IslaD	Spring 2016	14.4324	92.9174	0.6839	0.0418495	0.184412	45.627	5.86519	4.10287e+09	0.916623	4671.9	2809.75	36.0202	26520.2	32.1676
IslaD	Spring 2016	15.3672	88.689	0.722667	0.0333054	0.189048	48.7183	3.46933	7637227080	1.70624	2241.09	245.202	14.7689	7207.73	5.6215
IslaD	Spring 2016	21.0178	79.3352	0.66882	0.0369386	0.219372	55.2343	8.13465	9.01343e+09	2.01369	2852.48	311.036	8.84321	3264.15	16.0585
Creek	Summer 2015	129.882	23.8506	0.4817	0.0413162	0.183	30.16	4.02555	31110000000	15.5204	1474.4	739.481	12.2315	56403	194.661
Creek	Summer 2015	122.901	26.735	0.506875	0.0407	0.2119	38.1649	4.34456	32320000000	16.1204	1127.43	464.059	23.8128	11073.4	71.2128
Creek	Summer 2015	109.209	32.4552	0.506833	0.0365	0.2096	36.5861	4.83017	27390000000	13.6683	1741.76	570.46	24.1442	103725	200.096
Creek	Summer 2015	122.396	28.0673	0.382833	0.0327	0.1657	39.0066	5.77065	28012500000	13.1327	1431.16	918.165	NA	91245.8	135.996
Creek	Summer 2015	116.954	29.0242	0.4708	0.0331	0.200318	43.954	6.52953	29812500000	13.8578	1793.86	1138.93	NA	NA	NA
Faro	Summer 2015	NA	38.4043	NA	0.046975	0.202035	40.9358	9.28136	NA	13.9819	2799.4	1208.84	28.5115	8606.4	35.6083
Faro	Summer 2015	118.136	39.57	0.4613	0.0523005	0.240769	43.37	13.3642	27510000000	16.3067	1865.61	507.573	27.6492	74011.3	122.137
Faro	Summer 2015	108.927	40.277	0.553833	0.0781012	0.353749	51.0775	21.7621	33887500000	14.6967	1689.67	392.567	7.94187	32986.4	235.7
Faro	Summer 2015	108.59	40.5178	0.5035	0.0435433	0.206547	48.4012	8.34934	28920000000	15.8214	2758.12	906.78	NA	18691.1	56.0311
Faro	Summer 2015	125.303	38.0535	0.527375	0.0379906	0.19064	46.9684	8.07284	NA	NA	2527.13	1178.98	NA	NA	NA
Faro	Summer 2015	120.015	36.6415	0.62375	0.04406	0.218778	48.6941	13.874	32687500000	NA	NA	NA	NA	NA	NA
IslaD	Summer 2015	11.8498	86.6484	0.6795	0.046835	0.227645	51.2769	31.975	21400000000	5.05293	4539.2	1959.27	7.24683	4033.9	183.552
IslaD	Summer 2015	9.64275	91.7322	0.796	0.053446	0.241991	54.2953	28.7397	23510000000	5.55439	3595.58	1425.11	4.89458	2696.61	29.9831
IslaD	Summer 2015	14.88	79.7487	0.62375	0.042845	0.214463	44.0267	22.2709	24700000000	4.15272	3853.11	1471.83	11.3114	3625.24	61.7938
IslaD	Summer 2015	68.325	64.391	0.59725	0.0455975	0.239646	46.5729	27.3214	15975000000	NA	2474.05	880.698	NA	1939.74	20.9289
IslaD	Summer 2015	NA	NA	NA	0.03751	0.189516	41.3457	21.1849	NA	NA	4208.93	1673.64	NA	NA	NA
Faro	Winter 2015	111.883	40.5374	0.5264	0.091224	0.227304	29.0296	6.49411	NA	13.868	438.389	693.048	11.539	NA	123.733
Faro	Winter 2015	95.386	43.436	0.4815	0.0883933	0.220267	27.9609	6.43953	NA	11.2856	983.919	183.877	6.72523	NA	123.733
Faro	Winter 2015	100.466	42.681	0.57575	0.08122	0.24943	37.148	8.40414	NA	12.5768	963.277	776.592	11.8676	NA	123.733
Faro	Winter 2015	NA	NA	NA	NA	NA	35.7295	7.31269	2.81945e+10	NA	788.315	338.823	13.8794	NA	NA
Faro	Winter 2015	NA	NA	NA	NA	NA	39.8376	18.9366	21924683398	NA	910.199	425.46	2.0137	NA	NA
IslaD	Winter 2015	12.6036	87.4476	0.725967	0.0494	0.265212	35.8926	6.33034	2.18033e+10	4.32653	6207.24	3696.91	6.38082	NA	64.8005
IslaD	Winter 2015	13.0846	90.1762	0.75005	0.0681	0.247092	43.388	8.10853	2.59178e+10	4.9926	3400.96	815.354	2.04654	NA	64.8005
IslaD	Winter 2015	11.655	90.7616	0.7371	0.08135	0.286028	34.8134	5.40568	20706797817	4.19017	2360.03	995.026	2.84195	NA	64.8005
IslaD	Winter 2015	13.097	89.2286	0.67815	0.072588	0.240658	39.1797	8.10853	19329819079	3.91153	3724.34	3015.47	0.147543	NA	NA
IslaD	Winter 2015	13.947	89.2592	0.71293	0.08359	0.263102	40.0009	9.74446	18789450928	3.80218	2399.35	1351.6	2.80594	NA	NA
														Creek
														34.2541
