# Supplementary material for: Glacial melt disturbance shifts community metabolism of an Antarctic seafloor ecosystem from net autotrophy to heterotrophy
Source: Commun Biol. 2021 Jan 29;4:148. doi: 10.1038/s42003-021-01673-6 (PMC7846736; doi:10.1038/s42003-021-01673-6)
Supplement: Supplementary file 7 — Supplementary Data 4 [file 42003_2021_1673_MOESM7_ESM.xlsx]

## Sheet: Sheet1
Date	Photosynthetic Active Radiation	Station	Year
Unit	µmol photons/m²/s
2015-01-24	0.140815	Faro	2015
2015-01-24	0.0352037	Faro	2015
2015-01-24	0	Faro	2015
2015-01-24	0	Faro	2015
2015-01-24	0	Faro	2015
2015-01-24	0	Faro	2015
2015-01-24	0	Faro	2015
2015-01-24	0	Faro	2015
2015-01-25	0	Faro	2015
2015-01-25	0	Faro	2015
2015-01-25	0	Faro	2015
2015-01-25	0	Faro	2015
2015-01-25	0	Faro	2015
2015-01-25	0	Faro	2015
2015-01-25	0	Faro	2015
2015-01-25	0	Faro	2015
2015-01-25	0	Faro	2015
2015-01-25	0	Faro	2015
2015-01-25	0	Faro	2015
2015-01-25	0.0704074	Faro	2015
2015-01-25	0.211222	Faro	2015
2015-01-25	0.316833	Faro	2015
2015-01-25	0.387241	Faro	2015
2015-01-25	0.563259	Faro	2015
2015-01-25	0.915296	Faro	2015
2015-01-25	1.16172	Faro	2015
2015-01-25	1.23213	Faro	2015
2015-01-25	1.51376	Faro	2015
2015-01-25	1.05611	Faro	2015
2015-01-25	0.915296	Faro	2015
2015-01-25	1.09131	Faro	2015
2015-01-25	1.79539	Faro	2015
2015-01-25	2.25304	Faro	2015
2015-01-25	2.49946	Faro	2015
2015-01-25	2.78109	Faro	2015
2015-01-25	2.07702	Faro	2015
2015-01-25	1.51376	Faro	2015
2015-01-25	2.18263	Faro	2015
2015-01-25	3.09793	Faro	2015
2015-01-25	5.24535	Faro	2015
2015-01-25	4.64689	Faro	2015
2015-01-25	4.33006	Faro	2015
2015-01-25	4.25965	Faro	2015
2015-01-25	7.32237	Faro	2015
2015-01-25	4.04843	Faro	2015
2015-01-25	2.25304	Faro	2015
2015-01-25	2.00661	Faro	2015
2015-01-25	1.33774	Faro	2015
2015-01-25	0.66887	Faro	2015
2015-01-25	0.352037	Faro	2015
2015-01-25	0.0704074	Faro	2015
2015-01-25	0	Faro	2015
2015-01-25	0	Faro	2015
2015-01-25	0	Faro	2015
2015-01-25	0	Faro	2015
2015-01-25	0	Faro	2015
2015-01-26	0	Faro	2015
2015-01-26	0	Faro	2015
2015-01-26	0	Faro	2015
2015-01-26	0	Faro	2015
2015-01-26	0	Faro	2015
2015-01-26	0	Faro	2015
2015-01-26	0	Faro	2015
2015-01-26	0	Faro	2015
2015-01-26	0	Faro	2015
2015-01-26	0	Faro	2015
2015-01-26	0	Faro	2015
2015-01-26	0	Faro	2015
2015-01-26	0	Faro	2015
2015-01-26	0	Faro	2015
2015-01-26	0.352037	Faro	2015
2015-01-26	0.140815	Faro	2015
2015-01-26	0	Faro	2015
2015-01-26	0.0704074	Faro	2015
2015-01-26	0.528056	Faro	2015
2015-01-26	0.352037	Faro	2015
2015-01-26	0.140815	Faro	2015
2015-01-26	0	Faro	2015
2015-01-26	0	Faro	2015
2015-01-26	1.19693	Faro	2015
2015-01-26	4.11883	Faro	2015
2015-01-26	5.45657	Faro	2015
2015-01-26	3.55557	Faro	2015
2015-01-26	0.387241	Faro	2015
2015-01-26	0.176019	Faro	2015
2015-01-26	0.704074	Faro	2015
2015-01-26	0.66887	Faro	2015
2015-01-26	0.28163	Faro	2015
2015-01-26	0.0704074	Faro	2015
2015-01-26	0.352037	Faro	2015
2015-01-26	0.352037	Faro	2015
2015-01-26	0	Faro	2015
2015-01-26	0	Faro	2015
2015-01-26	0.0704074	Faro	2015
2015-01-26	0.880093	Faro	2015
2015-01-26	0.844889	Faro	2015
2015-01-26	0.352037	Faro	2015
2015-01-26	0.105611	Faro	2015
2015-01-26	0.0704074	Faro	2015
2015-01-26	0	Faro	2015
2015-01-26	0	Faro	2015
2015-01-26	0	Faro	2015
2015-01-26	0	Faro	2015
2015-01-26	0	Faro	2015
2015-01-27	0	Faro	2015
2015-01-27	0	Faro	2015
2015-01-27	0	Faro	2015
2015-01-27	0	Faro	2015
2015-01-27	0	Faro	2015
2015-01-27	0	Faro	2015
2015-01-27	0	Faro	2015
2015-01-27	0	Faro	2015
2015-01-27	0.0352037	Faro	2015
2015-01-27	0.140815	Faro	2015
2015-01-27	0.316833	Faro	2015
2015-01-27	0.528056	Faro	2015
2015-01-27	0.985704	Faro	2015
2015-01-27	1.72498	Faro	2015
2015-01-27	1.02091	Faro	2015
2015-01-27	1.61937	Faro	2015
2015-01-27	3.37956	Faro	2015
2015-01-27	3.06272	Faro	2015
2015-01-27	3.02752	Faro	2015
2015-01-27	3.90761	Faro	2015
2015-01-27	8.80093	Faro	2015
2015-01-27	9.32898	Faro	2015
2015-01-27	7.49839	Faro	2015
2015-01-27	9.57541	Faro	2015
2015-01-27	8.16726	Faro	2015
2015-01-27	7.07594	Faro	2015
2015-01-27	10.9836	Faro	2015
2015-01-27	10.5611	Faro	2015
2015-01-27	8.90654	Faro	2015
2015-01-27	9.4698	Faro	2015
2015-01-27	5.42137	Faro	2015
2015-01-27	0.739278	Faro	2015
2015-01-27	0.598463	Faro	2015
2015-01-27	1.97141	Faro	2015
2015-01-27	2.8163	Faro	2015
2015-01-27	4.11883	Faro	2015
2015-01-27	0.316833	Faro	2015
2015-01-27	0.140815	Faro	2015
2015-01-27	0.422444	Faro	2015
2015-01-27	0.704074	Faro	2015
2015-01-27	0.246426	Faro	2015
2015-01-27	0.66887	Faro	2015
2015-01-27	0.316833	Faro	2015
2015-01-27	0.140815	Faro	2015
2015-01-27	0.0352037	Faro	2015
2015-01-27	0	Faro	2015
2015-01-27	0	Faro	2015
2015-01-27	0	Faro	2015
2015-01-28	0	Faro	2015
2015-01-28	0	Faro	2015
2015-01-28	0	Faro	2015
2015-01-28	0	Faro	2015
2015-01-28	0	Faro	2015
2015-01-28	0	Faro	2015
2015-01-28	0	Faro	2015
2015-01-28	0	Faro	2015
2015-01-28	0.0352037	Faro	2015
2015-01-28	0.246426	Faro	2015
2015-01-28	0.211222	Faro	2015
2015-01-28	0.66887	Faro	2015
2015-01-28	0.633667	Faro	2015
2015-01-28	1.47856	Faro	2015
2015-01-28	0.492852	Faro	2015
2015-01-28	0.176019	Faro	2015
2015-01-28	0.598463	Faro	2015
2015-01-28	1.26733	Faro	2015
2015-01-28	2.56987	Faro	2015
2015-01-28	5.17494	Faro	2015
2015-01-28	6.93513	Faro	2015
2015-01-28	3.87241	Faro	2015
2015-01-28	3.44996	Faro	2015
2015-01-28	5.703	Faro	2015
2015-01-28	5.42137	Faro	2015
2015-01-28	4.85811	Faro	2015
2015-01-28	1.9362	Faro	2015
2015-01-28	1.19693	Faro	2015
2015-01-28	1.05611	Faro	2015
2015-01-28	0.915296	Faro	2015
2015-01-28	1.30254	Faro	2015
2015-01-28	1.68978	Faro	2015
2015-01-28	2.64028	Faro	2015
2015-01-28	2.56987	Faro	2015
2015-01-28	0.809685	Faro	2015
2015-01-28	1.09131	Faro	2015
2015-01-28	2.49946	Faro	2015
2015-01-28	2.00661	Faro	2015
2015-01-28	1.44335	Faro	2015
2015-01-28	0.66887	Faro	2015
2015-01-28	0.66887	Faro	2015
2015-01-28	0.598463	Faro	2015
2015-01-28	0.352037	Faro	2015
2015-01-28	0.105611	Faro	2015
2015-01-28	0	Faro	2015
2015-01-28	0	Faro	2015
2015-01-28	0	Faro	2015
2015-01-28	0	Faro	2015
2015-01-29	0	Faro	2015
2015-01-29	0	Faro	2015
2015-01-29	0	Faro	2015
2015-01-29	0	Faro	2015
2015-01-29	0	Faro	2015
2015-01-29	0	Faro	2015
2015-01-29	0	Faro	2015
2015-01-29	0	Faro	2015
2015-01-29	0	Faro	2015
2015-01-29	0.0352037	Faro	2015
2015-01-29	0.246426	Faro	2015
2015-01-29	0.387241	Faro	2015
2015-01-29	0.915296	Faro	2015
2015-01-29	0.739278	Faro	2015
2015-01-29	0.492852	Faro	2015
2015-01-29	0.422444	Faro	2015
2015-01-29	2.42906	Faro	2015
2015-01-29	2.64028	Faro	2015
2015-01-29	3.73159	Faro	2015
2015-01-29	1.02091	Faro	2015
2015-01-29	5.94943	Faro	2015
2015-01-29	7.14635	Faro	2015
2015-01-29	0.704074	Faro	2015
2015-01-29	0.598463	Faro	2015
2015-01-29	3.13313	Faro	2015
2015-01-29	5.17494	Faro	2015
2015-01-29	11.2652	Faro	2015
2015-01-29	13.131	Faro	2015
2015-01-29	9.11776	Faro	2015
2015-01-29	10.5963	Faro	2015
2015-01-29	5.84381	Faro	2015
2015-01-29	7.07594	Faro	2015
2015-01-29	9.39939	Faro	2015
2015-01-29	8.5193	Faro	2015
2015-01-29	12.6733	Faro	2015
2015-01-29	9.39939	Faro	2015
2015-01-29	7.85043	Faro	2015
2015-01-29	6.54789	Faro	2015
2015-01-29	3.7668	Faro	2015
2015-01-29	2.46426	Faro	2015
2015-01-29	1.51376	Faro	2015
2015-01-29	1.09131	Faro	2015
2015-01-29	0.633667	Faro	2015
2015-01-29	0.176019	Faro	2015
2015-01-29	0	Faro	2015
2015-01-29	0	Faro	2015
2015-01-29	0	Faro	2015
2015-01-29	0	Faro	2015
2015-01-30	0	Faro	2015
2015-01-30	0	Faro	2015
2015-01-30	0	Faro	2015
2015-01-30	0	Faro	2015
2015-01-30	0	Faro	2015
2015-01-30	0	Faro	2015
2015-01-30	0	Faro	2015
2015-01-30	0	Faro	2015
2015-01-30	0	Faro	2015
2015-01-30	0	Faro	2015
2015-01-30	0	Faro	2015
2015-01-30	0	Faro	2015
2015-01-30	0	Faro	2015
2015-01-30	0	Faro	2015
2015-01-30	0.0352037	Faro	2015
2015-01-30	0.140815	Faro	2015
2015-01-30	0.387241	Faro	2015
2015-01-30	0	Faro	2015
2015-01-30	0.140815	Faro	2015
2015-01-30	1.83059	Faro	2015
2015-01-30	3.27394	Faro	2015
2015-01-30	0.140815	Faro	2015
2015-01-30	0.105611	Faro	2015
2015-01-30	0.105611	Faro	2015
2015-01-30	0.28163	Faro	2015
2015-01-30	1.68978	Faro	2015
2015-01-30	2.71069	Faro	2015
2015-01-30	1.26733	Faro	2015
2015-01-30	0.0352037	Faro	2015
2015-01-30	0.492852	Faro	2015
2015-01-30	2.39385	Faro	2015
2015-01-30	4.7877	Faro	2015
2015-01-30	5.59739	Faro	2015
2015-01-30	6.09024	Faro	2015
2015-01-30	3.802	Faro	2015
2015-01-30	4.11883	Faro	2015
2015-01-30	2.8515	Faro	2015
2015-01-30	2.32344	Faro	2015
2015-01-30	1.72498	Faro	2015
2015-01-30	0.704074	Faro	2015
2015-01-30	0.66887	Faro	2015
2015-01-30	0.809685	Faro	2015
2015-01-30	0.387241	Faro	2015
2015-01-30	0.105611	Faro	2015
2015-01-30	0	Faro	2015
2015-01-30	0	Faro	2015
2015-01-30	0	Faro	2015
2015-01-30	0	Faro	2015
2015-01-31	0	Faro	2015
2015-01-31	0	Faro	2015
2015-01-31	0	Faro	2015
2015-01-31	0	Faro	2015
2015-01-31	0	Faro	2015
2015-01-31	0	Faro	2015
2015-01-31	0	Faro	2015
2015-01-31	0	Faro	2015
2015-01-31	0.0352037	Faro	2015
2015-01-31	0.211222	Faro	2015
2015-01-31	0.246426	Faro	2015
2015-01-31	0.985704	Faro	2015
2015-01-31	1.05611	Faro	2015
2015-01-31	1.8658	Faro	2015
2015-01-31	2.11222	Faro	2015
2015-01-31	2.92191	Faro	2015
2015-01-31	2.60507	Faro	2015
2015-01-31	2.64028	Faro	2015
2015-01-31	0.316833	Faro	2015
2015-01-31	0.176019	Faro	2015
2015-01-31	0	Faro	2015
2015-01-31	0	Faro	2015
2015-01-31	0	Faro	2015
2015-01-31	0.105611	Faro	2015
2015-01-31	0.105611	Faro	2015
2015-01-31	0.0352037	Faro	2015
2015-01-31	0	Faro	2015
2015-01-31	0.176019	Faro	2015
2015-01-31	0.528056	Faro	2015
2015-01-31	0.105611	Faro	2015
2015-01-31	0.211222	Faro	2015
2015-01-31	0.492852	Faro	2015
2015-01-31	0.915296	Faro	2015
2015-01-31	0.915296	Faro	2015
2015-01-31	0.598463	Faro	2015
2015-01-31	0.422444	Faro	2015
2015-01-31	0.316833	Faro	2015
2015-01-31	0.0704074	Faro	2015
2015-01-31	0	Faro	2015
2015-01-31	0	Faro	2015
2015-01-31	0	Faro	2015
2015-01-31	0	Faro	2015
2015-01-31	0	Faro	2015
2015-01-31	0	Faro	2015
2015-01-31	0	Faro	2015
2015-01-31	0	Faro	2015
2015-01-31	0	Faro	2015
2015-01-31	0	Faro	2015
2015-02-01	0	Faro	2015
2015-02-01	0	Faro	2015
2015-02-01	0	Faro	2015
2015-02-01	0	Faro	2015
2015-02-01	0	Faro	2015
2015-02-01	0	Faro	2015
2015-02-01	0	Faro	2015
2015-02-01	0	Faro	2015
2015-02-01	0	Faro	2015
2015-02-01	0	Faro	2015
2015-02-01	0	Faro	2015
2015-02-01	0	Faro	2015
2015-02-01	0	Faro	2015
2015-02-01	0	Faro	2015
2015-02-01	0	Faro	2015
2015-02-01	0	Faro	2015
2015-02-01	0	Faro	2015
2015-02-01	0	Faro	2015
2015-02-01	0	Faro	2015
2015-02-01	0	Faro	2015
2015-02-01	0	Faro	2015
2015-02-01	0	Faro	2015
2015-02-01	0	Faro	2015
2015-02-01	0	Faro	2015
2015-02-01	0	Faro	2015
2015-02-01	0	Faro	2015
2015-02-01	0	Faro	2015
2015-02-01	0	Faro	2015
2015-02-01	0	Faro	2015
2015-02-01	0	Faro	2015
2015-02-01	0	Faro	2015
2015-02-01	0	Faro	2015
2015-02-01	0	Faro	2015
2015-02-01	0	Faro	2015
2015-02-01	0	Faro	2015
2015-02-01	0	Faro	2015
2015-02-01	0	Faro	2015
2015-02-01	0	Faro	2015
2015-02-01	0	Faro	2015
2015-02-01	0	Faro	2015
2015-02-01	0	Faro	2015
2015-02-01	0	Faro	2015
2015-02-01	0	Faro	2015
2015-02-01	0	Faro	2015
2015-02-01	0	Faro	2015
2015-02-01	0	Faro	2015
2015-02-01	0	Faro	2015
2015-02-01	0	Faro	2015
2015-02-02	0	Faro	2015
2015-02-02	0	Faro	2015
2015-02-02	0	Faro	2015
2015-02-02	0	Faro	2015
2015-02-02	0	Faro	2015
2015-02-02	0	Faro	2015
2015-02-02	0	Faro	2015
2015-02-02	0	Faro	2015
2015-02-02	0	Faro	2015
2015-02-02	0	Faro	2015
2015-02-02	0	Faro	2015
2015-02-02	0	Faro	2015
2015-02-02	0	Faro	2015
2015-02-02	0	Faro	2015
2015-02-02	0	Faro	2015
2015-02-02	0	Faro	2015
2015-02-02	0	Faro	2015
2015-02-02	0	Faro	2015
2015-02-02	0	Faro	2015
2015-02-02	0	Faro	2015
2015-02-02	0	Faro	2015
2015-02-02	0	Faro	2015
2015-02-02	0.0352037	Faro	2015
2015-02-02	0.0352037	Faro	2015
2015-02-02	0	Faro	2015
2015-02-02	0	Faro	2015
2015-02-02	0	Faro	2015
2015-02-02	0	Faro	2015
2015-02-02	0	Faro	2015
2015-02-02	0	Faro	2015
2015-02-02	0	Faro	2015
2015-02-02	0	Faro	2015
2015-02-02	0	Faro	2015
2015-02-02	0	Faro	2015
2015-02-02	0	Faro	2015
2015-02-02	0	Faro	2015
2015-02-02	0	Faro	2015
2015-02-02	0	Faro	2015
2015-02-02	0	Faro	2015
2015-02-02	0	Faro	2015
2015-02-02	0	Faro	2015
2015-02-02	0	Faro	2015
2015-02-02	0	Faro	2015
2015-02-02	0	Faro	2015
2015-02-02	0	Faro	2015
2015-02-02	0	Faro	2015
2015-02-02	0	Faro	2015
2015-02-02	0	Faro	2015
2015-02-03	0	Faro	2015
2015-02-03	0	Faro	2015
2015-02-03	0	Faro	2015
2015-02-03	0	Faro	2015
2015-02-03	0	Faro	2015
2015-02-03	0	Faro	2015
2015-02-03	0	Faro	2015
2015-02-03	0	Faro	2015
2015-02-03	0	Faro	2015
2015-02-03	0	Faro	2015
2015-02-03	0	Faro	2015
2015-02-03	0	Faro	2015
2015-02-03	0	Faro	2015
2015-02-03	0	Faro	2015
2015-02-03	0	Faro	2015
2015-02-03	0	Faro	2015
2015-02-03	0	Faro	2015
2015-02-03	0	Faro	2015
2015-02-03	0	Faro	2015
2015-02-03	0	Faro	2015
2015-02-03	0	Faro	2015
2015-02-03	0	Faro	2015
2015-02-03	0.0704074	Faro	2015
2015-02-03	0.0352037	Faro	2015
2015-02-03	0	Faro	2015
2015-02-03	0.0352037	Faro	2015
2015-02-03	0.0352037	Faro	2015
2015-02-03	0	Faro	2015
2015-02-03	0	Faro	2015
2015-02-03	0	Faro	2015
2015-02-03	0	Faro	2015
2015-02-03	0	Faro	2015
2015-02-03	0	Faro	2015
2015-02-03	0	Faro	2015
2015-02-03	0	Faro	2015
2015-02-03	0	Faro	2015
2015-02-03	0	Faro	2015
2015-02-03	0	Faro	2015
2015-02-03	0	Faro	2015
2015-02-03	0	Faro	2015
2015-02-03	0	Faro	2015
2015-02-03	0	Faro	2015
2015-02-03	0	Faro	2015
2015-02-03	0	Faro	2015
2015-02-03	0	Faro	2015
2015-02-03	0	Faro	2015
2015-02-03	0	Faro	2015
2015-02-03	0	Faro	2015
2015-02-04	0	Faro	2015
2015-02-04	0	Faro	2015
2015-02-04	0	Faro	2015
2015-02-04	0	Faro	2015
2015-02-04	0	Faro	2015
2015-02-04	0	Faro	2015
2015-02-04	0	Faro	2015
2015-02-04	0	Faro	2015
2015-02-04	0	Faro	2015
2015-02-04	0	Faro	2015
2015-02-04	0	Faro	2015
2015-02-04	0	Faro	2015
2015-02-04	0	Faro	2015
2015-02-04	0	Faro	2015
2015-02-04	0	Faro	2015
2015-02-04	0.0704074	Faro	2015
2015-02-04	0.105611	Faro	2015
2015-02-04	0.105611	Faro	2015
2015-02-04	0.140815	Faro	2015
2015-02-04	0.105611	Faro	2015
2015-02-04	0.105611	Faro	2015
2015-02-04	0.140815	Faro	2015
2015-02-04	0.105611	Faro	2015
2015-02-04	0.176019	Faro	2015
2015-02-04	0.598463	Faro	2015
2015-02-04	1.16172	Faro	2015
2015-02-04	1.83059	Faro	2015
2015-02-04	1.8658	Faro	2015
2015-02-04	2.28824	Faro	2015
2015-02-04	2.56987	Faro	2015
2015-02-04	1.09131	Faro	2015
2015-02-04	0.704074	Faro	2015
2015-02-04	0.176019	Faro	2015
2015-02-04	0.105611	Faro	2015
2015-02-04	0.0704074	Faro	2015
2015-02-04	0.105611	Faro	2015
2015-02-04	0.211222	Faro	2015
2015-02-04	0.140815	Faro	2015
2015-02-04	0.176019	Faro	2015
2015-02-04	0.105611	Faro	2015
2015-02-04	0.0352037	Faro	2015
2015-02-04	0	Faro	2015
2015-02-04	0	Faro	2015
2015-02-04	0	Faro	2015
2015-02-04	0	Faro	2015
2015-02-04	0	Faro	2015
2015-02-04	0	Faro	2015
2015-02-04	0	Faro	2015
2015-02-05	0	Faro	2015
2015-02-05	0	Faro	2015
2015-02-05	0	Faro	2015
2015-02-05	0	Faro	2015
2015-02-05	0	Faro	2015
2015-02-05	0	Faro	2015
2015-02-05	0	Faro	2015
2015-02-05	0	Faro	2015
2015-02-05	0	Faro	2015
2015-02-05	0	Faro	2015
2015-02-05	0	Faro	2015
2015-02-05	0.176019	Faro	2015
2015-02-05	0.246426	Faro	2015
2015-02-05	0.28163	Faro	2015
2015-02-05	0.352037	Faro	2015
2015-02-05	0.528056	Faro	2015
2015-02-05	0.739278	Faro	2015
2015-02-05	1.02091	Faro	2015
2015-02-05	0.915296	Faro	2015
2015-02-05	0.704074	Faro	2015
2015-02-05	1.23213	Faro	2015
2015-02-05	1.83059	Faro	2015
2015-02-05	2.64028	Faro	2015
2015-02-05	2.92191	Faro	2015
2015-02-05	3.27394	Faro	2015
2015-02-05	3.94281	Faro	2015
2015-02-05	3.27394	Faro	2015
2015-02-05	3.37956	Faro	2015
2015-02-05	2.78109	Faro	2015
2015-02-05	2.04181	Faro	2015
2015-02-05	1.05611	Faro	2015
2015-02-05	0.704074	Faro	2015
2015-02-05	0.352037	Faro	2015
2015-02-05	0.176019	Faro	2015
2015-02-05	0.352037	Faro	2015
2015-02-05	0.246426	Faro	2015
2015-02-05	0.140815	Faro	2015
2015-02-05	0.140815	Faro	2015
2015-02-05	0.0704074	Faro	2015
2015-02-05	0.0704074	Faro	2015
2015-02-05	0.140815	Faro	2015
2015-02-05	0.0352037	Faro	2015
2015-02-05	0	Faro	2015
2015-02-05	0	Faro	2015
2015-02-05	0	Faro	2015
2015-02-05	0	Faro	2015
2015-02-05	0	Faro	2015
2015-02-05	0	Faro	2015
2015-02-06	0	Faro	2015
2015-02-06	0	Faro	2015
2015-02-06	0	Faro	2015
2015-02-06	0	Faro	2015
2015-02-06	0	Faro	2015
2015-02-06	0	Faro	2015
2015-02-06	0	Faro	2015
2015-02-06	0	Faro	2015
2015-02-06	0	Faro	2015
2015-02-06	0	Faro	2015
2015-02-06	0	Faro	2015
2015-02-06	0.0352037	Faro	2015
2015-02-06	0.492852	Faro	2015
2015-02-06	0.985704	Faro	2015
2015-02-06	1.12652	Faro	2015
2015-02-06	1.33774	Faro	2015
2015-02-06	1.58417	Faro	2015
2015-02-06	2.28824	Faro	2015
2015-02-06	1.97141	Faro	2015
2015-02-06	2.42906	Faro	2015
2015-02-06	5.24535	Faro	2015
2015-02-06	7.21676	Faro	2015
2015-02-06	6.47748	Faro	2015
2015-02-06	6.23106	Faro	2015
2015-02-06	9.15296	Faro	2015
2015-02-06	10.6315	Faro	2015
2015-02-06	11.9693	Faro	2015
2015-02-06	12.5325	Faro	2015
2015-02-06	9.57541	Faro	2015
2015-02-06	6.93513	Faro	2015
2015-02-06	6.79431	Faro	2015
2015-02-06	6.47748	Faro	2015
2015-02-06	5.80861	Faro	2015
2015-02-06	4.7173	Faro	2015
2015-02-06	3.90761	Faro	2015
2015-02-06	3.13313	Faro	2015
2015-02-06	2.11222	Faro	2015
2015-02-06	0.809685	Faro	2015
2015-02-06	0.66887	Faro	2015
2015-02-06	0.563259	Faro	2015
2015-02-06	0.352037	Faro	2015
2015-02-06	0.105611	Faro	2015
2015-02-06	0	Faro	2015
2015-02-06	0	Faro	2015
2015-02-06	0	Faro	2015
2015-02-06	0	Faro	2015
2015-02-06	0	Faro	2015
2015-02-06	0	Faro	2015
2015-02-07	0	Faro	2015
2015-02-07	0	Faro	2015
2015-02-07	0	Faro	2015
2015-02-07	0	Faro	2015
2015-02-07	0	Faro	2015
2015-02-07	0	Faro	2015
2015-02-07	0	Faro	2015
2015-02-07	0	Faro	2015
2015-02-07	0	Faro	2015
2015-02-07	0	Faro	2015
2015-02-07	0	Faro	2015
2015-02-07	0	Faro	2015
2015-02-07	0	Faro	2015
2015-02-07	0.0352037	Faro	2015
2015-02-07	0	Faro	2015
2015-02-07	0	Faro	2015
2015-02-07	0	Faro	2015
2015-02-07	0.0352037	Faro	2015
2015-02-07	0	Faro	2015
2015-02-07	0.0352037	Faro	2015
2015-02-07	0.0352037	Faro	2015
2015-02-07	0.0352037	Faro	2015
2015-02-07	0.0352037	Faro	2015
2015-02-07	0	Faro	2015
2015-02-07	0	Faro	2015
2015-02-07	0	Faro	2015
2015-02-07	0	Faro	2015
2015-02-07	0.0352037	Faro	2015
2015-02-07	0	Faro	2015
2015-02-07	0	Faro	2015
2015-02-07	0	Faro	2015
2015-02-07	0	Faro	2015
2015-02-07	0	Faro	2015
2015-02-07	0	Faro	2015
2015-02-07	0	Faro	2015
2015-02-07	0	Faro	2015
2015-02-07	0	Faro	2015
2015-02-07	0	Faro	2015
2015-02-07	0	Faro	2015
2015-02-07	0	Faro	2015
2015-02-07	0	Faro	2015
2015-02-07	0	Faro	2015
2015-02-07	0	Faro	2015
2015-02-07	0	Faro	2015
2015-02-07	0	Faro	2015
2015-02-07	0	Faro	2015
2015-02-07	0	Faro	2015
2015-02-07	0	Faro	2015
2015-02-08	0	Faro	2015
2015-02-08	0	Faro	2015
2015-02-08	0	Faro	2015
2015-02-08	0	Faro	2015
2015-02-08	0	Faro	2015
2015-02-08	0	Faro	2015
2015-02-08	0	Faro	2015
2015-02-08	0	Faro	2015
2015-02-08	0	Faro	2015
2015-02-08	0	Faro	2015
2015-02-08	0	Faro	2015
2015-02-08	0	Faro	2015
2015-02-08	0	Faro	2015
2015-02-08	0	Faro	2015
2015-02-08	0	Faro	2015
2015-02-08	0	Faro	2015
2015-02-08	0	Faro	2015
2015-02-08	0	Faro	2015
2015-02-08	0	Faro	2015
2015-02-08	0	Faro	2015
2015-02-08	0	Faro	2015
2015-02-08	0	Faro	2015
2015-02-08	0	Faro	2015
2015-02-08	0	Faro	2015
2015-02-08	0	Faro	2015
2015-02-08	0	Faro	2015
2015-02-08	0	Faro	2015
2015-02-08	0	Faro	2015
2015-02-08	0	Faro	2015
2015-02-08	0	Faro	2015
2015-02-08	0	Faro	2015
2015-02-08	0	Faro	2015
2015-02-08	0	Faro	2015
2015-02-08	0	Faro	2015
2015-02-08	0	Faro	2015
2015-02-08	0	Faro	2015
2015-02-08	0	Faro	2015
2015-02-08	0	Faro	2015
2015-02-08	0	Faro	2015
2015-02-08	0	Faro	2015
2015-02-08	0	Faro	2015
2015-02-08	0	Faro	2015
2015-02-08	0	Faro	2015
2015-02-08	0	Faro	2015
2015-02-08	0	Faro	2015
2015-02-08	0	Faro	2015
2015-02-08	0	Faro	2015
2015-02-08	0	Faro	2015
2015-02-09	0	Faro	2015
2015-02-09	0	Faro	2015
2015-02-09	0	Faro	2015
2015-02-09	0	Faro	2015
2015-02-09	0	Faro	2015
2015-02-09	0	Faro	2015
2015-02-09	0	Faro	2015
2015-02-09	0	Faro	2015
2015-02-09	0	Faro	2015
2015-02-09	0	Faro	2015
2015-02-09	0	Faro	2015
2015-02-09	0	Faro	2015
2015-02-09	0	Faro	2015
2015-02-09	0	Faro	2015
2015-02-09	0	Faro	2015
2015-02-09	0	Faro	2015
2015-02-09	0	Faro	2015
2015-02-09	0	Faro	2015
2015-02-09	0	Faro	2015
2015-02-09	0	Faro	2015
2015-02-09	0	Faro	2015
2015-02-09	0	Faro	2015
2015-02-09	0	Faro	2015
2015-02-09	0	Faro	2015
2015-02-09	0	Faro	2015
2015-02-09	0	Faro	2015
2015-02-09	0	Faro	2015
2015-02-09	0	Faro	2015
2015-02-09	0	Faro	2015
2015-02-09	0	Faro	2015
2015-02-09	0	Faro	2015
2015-02-09	0	Faro	2015
2015-02-09	0	Faro	2015
2015-02-09	0	Faro	2015
2015-02-09	0	Faro	2015
2015-02-09	0	Faro	2015
2015-02-09	0	Faro	2015
2015-02-09	0	Faro	2015
2015-02-09	0	Faro	2015
2015-02-09	0	Faro	2015
2015-02-09	0	Faro	2015
2015-02-09	0	Faro	2015
2015-02-09	0	Faro	2015
2015-02-09	0	Faro	2015
2015-02-09	0	Faro	2015
2015-02-09	0	Faro	2015
2015-02-09	0	Faro	2015
2015-02-09	0	Faro	2015
2015-02-10	0	Faro	2015
2015-02-10	0	Faro	2015
2015-02-10	0	Faro	2015
2015-02-10	0	Faro	2015
2015-02-10	0	Faro	2015
2015-02-10	0	Faro	2015
2015-02-10	0	Faro	2015
2015-02-10	0	Faro	2015
2015-02-10	0	Faro	2015
2015-02-10	0	Faro	2015
2015-02-10	0	Faro	2015
2015-02-10	0	Faro	2015
2015-02-10	0	Faro	2015
2015-02-10	0	Faro	2015
2015-02-10	0	Faro	2015
2015-02-10	0	Faro	2015
2015-02-10	0	Faro	2015
2015-02-10	0	Faro	2015
2015-02-10	0	Faro	2015
2015-02-10	0	Faro	2015
2015-02-10	0.0352037	Faro	2015
2015-02-10	0.0352037	Faro	2015
2015-02-10	0.0352037	Faro	2015
2015-02-10	0.0352037	Faro	2015
2015-02-10	0.0704074	Faro	2015
2015-02-10	0.140815	Faro	2015
2015-02-10	0.0704074	Faro	2015
2015-02-10	0.140815	Faro	2015
2015-02-10	0.0352037	Faro	2015
2015-02-10	0.0352037	Faro	2015
2015-02-10	0.0352037	Faro	2015
2015-02-10	0	Faro	2015
2015-02-10	0	Faro	2015
2015-02-10	0	Faro	2015
2015-02-10	0.0704074	Faro	2015
2015-02-10	0.0352037	Faro	2015
2015-02-10	0.0352037	Faro	2015
2015-02-10	0	Faro	2015
2015-02-10	0	Faro	2015
2015-02-10	0	Faro	2015
2015-02-10	0	Faro	2015
2015-02-10	0	Faro	2015
2015-02-10	0	Faro	2015
2015-02-10	0	Faro	2015
2015-02-10	0	Faro	2015
2015-02-10	0	Faro	2015
2015-02-10	0	Faro	2015
2015-02-10	0	Faro	2015
2015-02-11	0	Faro	2015
2015-02-11	0	Faro	2015
2015-02-11	0	Faro	2015
2015-02-11	0	Faro	2015
2015-02-11	0	Faro	2015
2015-02-11	0	Faro	2015
2015-02-11	0	Faro	2015
2015-02-11	0	Faro	2015
2015-02-11	0	Faro	2015
2015-02-11	0	Faro	2015
2015-02-11	0	Faro	2015
2015-02-11	0	Faro	2015
2015-02-11	0	Faro	2015
2015-02-11	0	Faro	2015
2015-02-11	0	Faro	2015
2015-02-11	0	Faro	2015
2015-02-11	0	Faro	2015
2015-02-11	0.0352037	Faro	2015
2015-02-11	0.0704074	Faro	2015
2015-02-11	0.0704074	Faro	2015
2015-02-11	0.0704074	Faro	2015
2015-02-11	0.0704074	Faro	2015
2015-02-11	0.0704074	Faro	2015
2015-02-11	0.0352037	Faro	2015
2015-02-11	0	Faro	2015
2015-02-11	0	Faro	2015
2015-02-11	0.0352037	Faro	2015
2015-02-11	0.0352037	Faro	2015
2015-02-11	0.0352037	Faro	2015
2015-02-11	0.0352037	Faro	2015
2015-02-11	0.0352037	Faro	2015
2015-02-11	0.0704074	Faro	2015
2015-02-11	0.0352037	Faro	2015
2015-02-11	0.0704074	Faro	2015
2015-02-11	0.0352037	Faro	2015
2015-02-11	0.0352037	Faro	2015
2015-02-11	0	Faro	2015
2015-02-11	0.0352037	Faro	2015
2015-02-11	0	Faro	2015
2015-02-11	0	Faro	2015
2015-02-11	0	Faro	2015
2015-02-11	0	Faro	2015
2015-02-11	0	Faro	2015
2015-02-11	0	Faro	2015
2015-02-11	0	Faro	2015
2015-02-11	0	Faro	2015
2015-02-11	0	Faro	2015
2015-02-11	0	Faro	2015
2015-02-12	0	Faro	2015
2015-02-12	0	Faro	2015
2015-02-12	0	Faro	2015
2015-02-12	0	Faro	2015
2015-02-12	0	Faro	2015
2015-02-12	0	Faro	2015
2015-02-12	0	Faro	2015
2015-02-12	0	Faro	2015
2015-02-12	0	Faro	2015
2015-02-12	0	Faro	2015
2015-02-12	0	Faro	2015
2015-02-12	0	Faro	2015
2015-02-12	0	Faro	2015
2015-02-12	0	Faro	2015
2015-02-12	0	Faro	2015
2015-02-12	0	Faro	2015
2015-02-12	0	Faro	2015
2015-02-12	0.0352037	Faro	2015
2015-02-12	0.0352037	Faro	2015
2015-02-12	0.0352037	Faro	2015
2015-02-12	0.0704074	Faro	2015
2015-02-12	0.0704074	Faro	2015
2015-02-12	0.0352037	Faro	2015
2015-02-12	0.0352037	Faro	2015
2015-02-12	0.0352037	Faro	2015
2015-02-12	0.0352037	Faro	2015
2015-02-12	0	Faro	2015
2015-02-12	0	Faro	2015
2015-02-12	0	Faro	2015
2015-02-12	0	Faro	2015
2015-02-12	0.0352037	Faro	2015
2015-02-12	0	Faro	2015
2015-02-12	0	Faro	2015
2015-02-12	0	Faro	2015
2015-02-12	0	Faro	2015
2015-02-12	0	Faro	2015
2015-02-12	0	Faro	2015
2015-02-12	0	Faro	2015
2015-02-12	0	Faro	2015
2015-02-12	0	Faro	2015
2015-02-12	0	Faro	2015
2015-02-12	0	Faro	2015
2015-02-12	0	Faro	2015
2015-02-12	0	Faro	2015
2015-02-12	0	Faro	2015
2015-02-12	0	Faro	2015
2015-02-12	0	Faro	2015
2015-02-12	0	Faro	2015
2015-02-13	0	Faro	2015
2015-02-13	0	Faro	2015
2015-02-13	0	Faro	2015
2015-02-13	0	Faro	2015
2015-02-13	0	Faro	2015
2015-02-13	0	Faro	2015
2015-02-13	0	Faro	2015
2015-02-13	0	Faro	2015
2015-02-13	0	Faro	2015
2015-02-13	0	Faro	2015
2015-02-13	0	Faro	2015
2015-02-13	0	Faro	2015
2015-02-13	0	Faro	2015
2015-02-13	0	Faro	2015
2015-02-13	0	Faro	2015
2015-02-13	0	Faro	2015
2015-02-13	0	Faro	2015
2015-02-13	0.0352037	Faro	2015
2015-02-13	0.246426	Faro	2015
2015-02-13	0.422444	Faro	2015
2015-02-13	0.528056	Faro	2015
2015-02-13	0.246426	Faro	2015
2015-02-13	0.211222	Faro	2015
2015-02-13	5.59739	Faro	2015
2015-02-13	14.4687	Faro	2015
2015-02-13	18.4115	Faro	2015
2015-02-13	15.384	Faro	2015
2015-02-13	12.3565	Faro	2015
2015-02-13	13.9407	Faro	2015
2015-02-13	16.5457	Faro	2015
2015-02-13	10.7371	Faro	2015
2015-02-13	10.1387	Faro	2015
2015-02-13	11.5468	Faro	2015
2015-02-13	10.6315	Faro	2015
2015-02-13	6.54789	Faro	2015
2015-02-13	7.92083	Faro	2015
2015-02-13	5.28056	Faro	2015
2015-02-13	3.7668	Faro	2015
2015-02-13	2.14743	Faro	2015
2015-02-13	0.704074	Faro	2015
2015-02-13	0.492852	Faro	2015
2015-02-13	0.0704074	Faro	2015
2015-02-13	0	Faro	2015
2015-02-13	0	Faro	2015
2015-02-13	0	Faro	2015
2015-02-13	0	Faro	2015
2015-02-13	0	Faro	2015
2015-02-13	0	Faro	2015
2015-02-14	0	Faro	2015
2015-02-14	0	Faro	2015
2015-02-14	0	Faro	2015
2015-02-14	0	Faro	2015
2015-02-14	0	Faro	2015
2015-02-14	0	Faro	2015
2015-02-14	0	Faro	2015
2015-02-14	0	Faro	2015
2015-02-14	0	Faro	2015
2015-02-14	0	Faro	2015
2015-02-14	0	Faro	2015
2015-02-14	0.105611	Faro	2015
2015-02-14	0.140815	Faro	2015
2015-02-14	0.211222	Faro	2015
2015-02-14	0.633667	Faro	2015
2015-02-14	0.915296	Faro	2015
2015-02-14	1.65457	Faro	2015
2015-02-14	1.72498	Faro	2015
2015-02-14	2.56987	Faro	2015
2015-02-14	3.59078	Faro	2015
2015-02-14	4.36526	Faro	2015
2015-02-14	4.99893	Faro	2015
2015-02-14	5.10454	Faro	2015
2015-02-14	8.34328	Faro	2015
2015-02-14	8.90654	Faro	2015
2015-02-14	8.06165	Faro	2015
2015-02-14	7.07594	Faro	2015
2015-02-14	8.76572	Faro	2015
2015-02-14	9.04735	Faro	2015
2015-02-14	9.15296	Faro	2015
2015-02-14	5.6678	Faro	2015
2015-02-14	2.56987	Faro	2015
2015-02-14	3.16833	Faro	2015
2015-02-14	8.20246	Faro	2015
2015-02-14	14.9968	Faro	2015
2015-02-14	9.25857	Faro	2015
2015-02-14	6.89993	Faro	2015
2015-02-14	3.27394	Faro	2015
2015-02-14	1.23213	Faro	2015
2015-02-14	0.598463	Faro	2015
2015-02-14	0.528056	Faro	2015
2015-02-14	0.246426	Faro	2015
2015-02-14	0.0352037	Faro	2015
2015-02-14	0	Faro	2015
2015-02-14	0	Faro	2015
2015-02-14	0	Faro	2015
2015-02-14	0	Faro	2015
2015-02-14	0	Faro	2015
2015-02-15	0	Faro	2015
2015-02-15	0	Faro	2015
2015-02-15	0	Faro	2015
2015-02-15	0	Faro	2015
2015-02-15	0	Faro	2015
2015-02-15	0	Faro	2015
2015-02-15	0	Faro	2015
2015-02-15	0	Faro	2015
2015-02-15	0	Faro	2015
2015-02-15	0	Faro	2015
2015-02-15	0.105611	Faro	2015
2015-02-15	0.633667	Faro	2015
2015-02-15	1.09131	Faro	2015
2015-02-15	0.985704	Faro	2015
2015-02-15	1.72498	Faro	2015
2015-02-15	1.47856	Faro	2015
2015-02-15	2.49946	Faro	2015
2015-02-15	3.52037	Faro	2015
2015-02-15	3.44996	Faro	2015
2015-02-15	4.04843	Faro	2015
2015-02-15	11.9693	Faro	2015
2015-02-15	20.1013	Faro	2015
2015-02-15	19.9605	Faro	2015
2015-02-15	14.6447	Faro	2015
2015-02-15	9.57541	Faro	2015
2015-02-15	7.5688	Faro	2015
2015-02-15	7.70961	Faro	2015
2015-02-15	7.78002	Faro	2015
2015-02-15	7.95604	Faro	2015
2015-02-15	7.14635	Faro	2015
2015-02-15	4.61169	Faro	2015
2015-02-15	2.99231	Faro	2015
2015-02-15	3.59078	Faro	2015
2015-02-15	3.90761	Faro	2015
2015-02-15	3.69639	Faro	2015
2015-02-15	3.09793	Faro	2015
2015-02-15	2.42906	Faro	2015
2015-02-15	2.35865	Faro	2015
2015-02-15	2.18263	Faro	2015
2015-02-15	0.809685	Faro	2015
2015-02-15	0.105611	Faro	2015
2015-02-15	0	Faro	2015
2015-02-15	0	Faro	2015
2015-02-15	0	Faro	2015
2015-02-15	0	Faro	2015
2015-02-15	0	Faro	2015
2015-02-15	0	Faro	2015
2015-02-15	0	Faro	2015
2015-02-16	0	Faro	2015
2015-02-16	0	Faro	2015
2015-02-16	0	Faro	2015
2015-02-16	0	Faro	2015
2015-02-16	0	Faro	2015
2015-02-16	0	Faro	2015
2015-02-16	0	Faro	2015
2015-02-16	0	Faro	2015
2015-02-16	0	Faro	2015
2015-02-16	0	Faro	2015
2015-02-16	0	Faro	2015
2015-02-16	0.316833	Faro	2015
2015-02-16	0.704074	Faro	2015
2015-02-16	2.11222	Faro	2015
2015-02-16	3.06272	Faro	2015
2015-02-16	1.47856	Faro	2015
2015-02-16	1.76019	Faro	2015
2015-02-16	2.28824	Faro	2015
2015-02-16	2.32344	Faro	2015
2015-02-16	0.985704	Faro	2015
2015-02-16	0.316833	Faro	2015
2015-02-16	0.28163	Faro	2015
2015-02-16	0.809685	Faro	2015
2015-02-16	1.83059	Faro	2015
2015-02-16	4.04843	Faro	2015
2015-02-16	4.11883	Faro	2015
2015-02-16	2.92191	Faro	2015
2015-02-16	1.97141	Faro	2015
2015-02-16	2.8515	Faro	2015
2015-02-16	1.33774	Faro	2015
2015-02-16	0.915296	Faro	2015
2015-02-16	0.598463	Faro	2015
2015-02-16	0.563259	Faro	2015
2015-02-16	0.352037	Faro	2015
2015-02-16	0.316833	Faro	2015
2015-02-16	0.316833	Faro	2015
2015-02-16	0.176019	Faro	2015
2015-02-16	0.105611	Faro	2015
2015-02-16	0.0352037	Faro	2015
2015-02-16	0	Faro	2015
2015-02-16	0	Faro	2015
2015-02-16	0	Faro	2015
2015-02-16	0	Faro	2015
2015-02-16	0	Faro	2015
2015-02-16	0	Faro	2015
2015-02-16	0	Faro	2015
2015-02-16	0	Faro	2015
2015-02-16	0	Faro	2015
2015-02-17	0	Faro	2015
2015-02-17	0	Faro	2015
2015-02-17	0	Faro	2015
2015-02-17	0	Faro	2015
2015-02-17	0	Faro	2015
2015-02-17	0	Faro	2015
2015-02-17	0	Faro	2015
2015-02-17	0	Faro	2015
2015-02-17	0	Faro	2015
2015-02-17	0	Faro	2015
2015-02-17	0	Faro	2015
2015-02-17	0	Faro	2015
2015-02-17	0	Faro	2015
2015-02-17	0	Faro	2015
2015-02-17	0	Faro	2015
2015-02-17	0	Faro	2015
2015-02-17	0	Faro	2015
2015-02-17	0	Faro	2015
2015-02-17	0	Faro	2015
2015-02-17	0.0352037	Faro	2015
2015-02-17	0	Faro	2015
2015-02-17	0.0352037	Faro	2015
2015-02-17	0.0704074	Faro	2015
2015-02-17	0.176019	Faro	2015
2015-02-17	0.140815	Faro	2015
2015-02-17	0.0352037	Faro	2015
2015-02-17	0	Faro	2015
2015-02-17	0.0704074	Faro	2015
2015-02-17	0.211222	Faro	2015
2015-02-17	0.316833	Faro	2015
2015-02-17	0.492852	Faro	2015
2015-02-17	0.422444	Faro	2015
2015-02-17	0.422444	Faro	2015
2015-02-17	0.387241	Faro	2015
2015-02-17	0.28163	Faro	2015
2015-02-17	0.211222	Faro	2015
2015-02-17	0.246426	Faro	2015
2015-02-17	0.28163	Faro	2015
2015-02-17	0.387241	Faro	2015
2015-02-17	0.28163	Faro	2015
2015-02-17	0.0352037	Faro	2015
2015-02-17	0	Faro	2015
2015-02-17	0	Faro	2015
2015-02-17	0	Faro	2015
2015-02-17	0	Faro	2015
2015-02-17	0	Faro	2015
2015-02-17	0	Faro	2015
2015-02-17	0	Faro	2015
2015-02-18	0	Faro	2015
2015-02-18	0	Faro	2015
2015-02-18	0	Faro	2015
2015-02-18	0	Faro	2015
2015-02-18	0	Faro	2015
2015-02-18	0	Faro	2015
2015-02-18	0	Faro	2015
2015-02-18	0	Faro	2015
2015-02-18	0	Faro	2015
2015-02-18	0	Faro	2015
2015-02-18	0	Faro	2015
2015-02-18	0	Faro	2015
2015-02-18	0.0352037	Faro	2015
2015-02-18	0.0352037	Faro	2015
2015-02-18	0.176019	Faro	2015
2015-02-18	0.28163	Faro	2015
2015-02-18	0.28163	Faro	2015
2015-02-18	0.528056	Faro	2015
2015-02-18	0.598463	Faro	2015
2015-02-18	0.457648	Faro	2015
2015-02-18	0.774481	Faro	2015
2015-02-18	0.633667	Faro	2015
2015-02-18	0.563259	Faro	2015
2015-02-18	0.844889	Faro	2015
2015-02-18	1.12652	Faro	2015
2015-02-18	1.901	Faro	2015
2015-02-18	2.11222	Faro	2015
2015-02-18	2.49946	Faro	2015
2015-02-18	2.07702	Faro	2015
2015-02-18	1.33774	Faro	2015
2015-02-18	1.26733	Faro	2015
2015-02-18	1.54896	Faro	2015
2015-02-18	1.26733	Faro	2015
2015-02-18	0.880093	Faro	2015
2015-02-18	0.633667	Faro	2015
2015-02-18	0.422444	Faro	2015
2015-02-18	0.387241	Faro	2015
2015-02-18	0.28163	Faro	2015
2015-02-18	0.176019	Faro	2015
2015-02-18	0.0704074	Faro	2015
2015-02-18	0	Faro	2015
2015-02-18	0	Faro	2015
2015-02-18	0	Faro	2015
2015-02-18	0	Faro	2015
2015-02-18	0	Faro	2015
2015-02-18	0	Faro	2015
2015-02-18	0	Faro	2015
2015-02-18	0	Faro	2015
2015-02-19	0	Faro	2015
2015-02-19	0	Faro	2015
2015-02-19	0	Faro	2015
2015-02-19	0	Faro	2015
2015-02-19	0	Faro	2015
2015-02-19	0	Faro	2015
2015-02-19	0	Faro	2015
2015-02-19	0	Faro	2015
2015-02-19	0	Faro	2015
2015-02-19	0	Faro	2015
2015-02-19	0	Faro	2015
2015-02-19	0	Faro	2015
2015-02-19	0.0704074	Faro	2015
2015-02-19	0.140815	Faro	2015
2015-02-19	0.316833	Faro	2015
2015-02-19	0.598463	Faro	2015
2015-02-19	0.915296	Faro	2015
2015-02-19	1.33774	Faro	2015
2015-02-19	1.47856	Faro	2015
2015-02-19	1.16172	Faro	2015
2015-02-19	0.9505	Faro	2015
2015-02-19	1.23213	Faro	2015
2015-02-19	1.40815	Faro	2015
2015-02-19	1.76019	Faro	2015
2015-02-19	2.04181	Faro	2015
2015-02-19	1.901	Faro	2015
2015-02-19	1.51376	Faro	2015
2015-02-19	1.51376	Faro	2015
2015-02-19	1.37294	Faro	2015
2015-02-19	1.05611	Faro	2015
2015-02-19	1.09131	Faro	2015
2015-02-19	1.16172	Faro	2015
2015-02-19	0.774481	Faro	2015
2015-02-19	0.739278	Faro	2015
2015-02-19	0.704074	Faro	2015
2015-02-19	0.492852	Faro	2015
2015-02-19	0.457648	Faro	2015
2015-02-19	0.316833	Faro	2015
2015-02-19	0.176019	Faro	2015
2015-02-19	0.105611	Faro	2015
2015-02-19	0.0352037	Faro	2015
2015-02-19	0	Faro	2015
2015-02-19	0	Faro	2015
2015-02-19	0	Faro	2015
2015-02-19	0	Faro	2015
2015-02-19	0	Faro	2015
2015-02-19	0	Faro	2015
2015-02-19	0	Faro	2015
2015-02-20	0	Faro	2015
2015-02-20	0	Faro	2015
2015-02-20	0	Faro	2015
2015-02-20	0	Faro	2015
2015-02-20	0	Faro	2015
2015-02-20	0	Faro	2015
2015-02-20	0	Faro	2015
2015-02-20	0	Faro	2015
2015-02-20	0	Faro	2015
2015-02-20	0	Faro	2015
2015-02-20	0	Faro	2015
2015-02-20	0	Faro	2015
2015-02-20	0	Faro	2015
2015-02-20	0.105611	Faro	2015
2015-02-20	0.28163	Faro	2015
2015-02-20	0.422444	Faro	2015
2015-02-20	0.422444	Faro	2015
2015-02-20	0.563259	Faro	2015
2015-02-20	0.844889	Faro	2015
2015-02-20	0.844889	Faro	2015
2015-02-20	1.37294	Faro	2015
2015-02-20	1.51376	Faro	2015
2015-02-20	1.901	Faro	2015
2015-02-20	1.23213	Faro	2015
2015-02-20	1.19693	Faro	2015
2015-02-20	1.33774	Faro	2015
2015-02-20	1.19693	Faro	2015
2015-02-20	1.16172	Faro	2015
2015-02-20	1.44335	Faro	2015
2015-02-20	1.40815	Faro	2015
2015-02-20	1.12652	Faro	2015
2015-02-20	0.774481	Faro	2015
2015-02-20	1.37294	Faro	2015
2015-02-20	1.05611	Faro	2015
2015-02-20	0.563259	Faro	2015
2015-02-20	0.28163	Faro	2015
2015-02-20	0.211222	Faro	2015
2015-02-20	0.0704074	Faro	2015
2015-02-20	0.0352037	Faro	2015
2015-02-20	0.0352037	Faro	2015
2015-02-20	0	Faro	2015
2015-02-20	0	Faro	2015
2015-02-20	0	Faro	2015
2015-02-20	0	Faro	2015
2015-02-20	0	Faro	2015
2015-02-20	0	Faro	2015
2015-02-20	0	Faro	2015
2015-02-20	0	Faro	2015
2015-02-21	0	Faro	2015
2015-02-21	0	Faro	2015
2015-02-21	0	Faro	2015
2015-02-21	0	Faro	2015
2015-02-21	0	Faro	2015
2015-02-21	0	Faro	2015
2015-02-21	0	Faro	2015
2015-02-21	0	Faro	2015
2015-02-21	0	Faro	2015
2015-02-21	0	Faro	2015
2015-02-21	0	Faro	2015
2015-02-21	0.246426	Faro	2015
2015-02-21	0.880093	Faro	2015
2015-02-21	1.76019	Faro	2015
2015-02-21	1.79539	Faro	2015
2015-02-21	2.49946	Faro	2015
2015-02-21	3.30915	Faro	2015
2015-02-21	2.14743	Faro	2015
2015-02-21	3.06272	Faro	2015
2015-02-21	4.85811	Faro	2015
2015-02-21	5.03413	Faro	2015
2015-02-21	5.77341	Faro	2015
2015-02-21	5.52698	Faro	2015
2015-02-21	3.23874	Faro	2015
2015-02-21	1.8658	Faro	2015
2015-02-21	2.42906	Faro	2015
2015-02-21	5.24535	Faro	2015
2015-02-21	6.30146	Faro	2015
2015-02-21	7.78002	Faro	2015
2015-02-21	8.5193	Faro	2015
2015-02-21	9.11776	Faro	2015
2015-02-21	12.1805	Faro	2015
2015-02-21	11.3708	Faro	2015
2015-02-21	10.9484	Faro	2015
2015-02-21	12.7437	Faro	2015
2015-02-21	12.6029	Faro	2015
2015-02-21	4.92852	Faro	2015
2015-02-21	1.47856	Faro	2015
2015-02-21	0.563259	Faro	2015
2015-02-21	0.563259	Faro	2015
2015-02-21	0.28163	Faro	2015
2015-02-21	0	Faro	2015
2015-02-21	0	Faro	2015
2015-02-21	0	Faro	2015
2015-02-21	0	Faro	2015
2015-02-21	0	Faro	2015
2015-02-21	0	Faro	2015
2015-02-21	0	Faro	2015
2015-02-22	0	Faro	2015
2015-02-22	0	Faro	2015
2015-02-22	0	Faro	2015
2015-02-22	0	Faro	2015
2015-02-22	0	Faro	2015
2015-02-22	0	Faro	2015
2015-02-22	0	Faro	2015
2015-02-22	0	Faro	2015
2015-02-22	0	Faro	2015
2015-02-22	0	Faro	2015
2015-02-22	0	Faro	2015
2015-02-22	0.0352037	Faro	2015
2015-02-22	0.316833	Faro	2015
2015-02-22	0.774481	Faro	2015
2015-02-22	1.58417	Faro	2015
2015-02-22	2.42906	Faro	2015
2015-02-22	2.8867	Faro	2015
2015-02-22	4.50607	Faro	2015
2015-02-22	6.33667	Faro	2015
2015-02-22	7.46319	Faro	2015
2015-02-22	5.24535	Faro	2015
2015-02-22	3.73159	Faro	2015
2015-02-22	2.8163	Faro	2015
2015-02-22	4.18924	Faro	2015
2015-02-22	4.7173	Faro	2015
2015-02-22	2.64028	Faro	2015
2015-02-22	2.49946	Faro	2015
2015-02-22	3.06272	Faro	2015
2015-02-22	3.09793	Faro	2015
2015-02-22	2.46426	Faro	2015
2015-02-22	3.69639	Faro	2015
2015-02-22	3.13313	Faro	2015
2015-02-22	3.13313	Faro	2015
2015-02-22	2.56987	Faro	2015
2015-02-22	0.9505	Faro	2015
2015-02-22	0.915296	Faro	2015
2015-02-22	0.844889	Faro	2015
2015-02-22	0.9505	Faro	2015
2015-02-22	0.563259	Faro	2015
2015-02-22	0.140815	Faro	2015
2015-02-22	0.0704074	Faro	2015
2015-02-22	0	Faro	2015
2015-02-22	0	Faro	2015
2015-02-22	0	Faro	2015
2015-02-22	0	Faro	2015
2015-02-22	0	Faro	2015
2015-02-22	0	Faro	2015
2015-02-22	0	Faro	2015
2015-02-23	0	Faro	2015
2015-02-23	0	Faro	2015
2015-02-23	0	Faro	2015
2015-02-23	0	Faro	2015
2015-02-23	0	Faro	2015
2015-02-23	0	Faro	2015
2015-02-23	0	Faro	2015
2015-02-23	0	Faro	2015
2015-02-23	0	Faro	2015
2015-02-23	0	Faro	2015
2015-02-23	0	Faro	2015
2015-02-23	0	Faro	2015
2015-02-23	0	Faro	2015
2015-02-23	0.176019	Faro	2015
2015-02-23	0.387241	Faro	2015
2015-02-23	0.985704	Faro	2015
2015-02-23	1.65457	Faro	2015
2015-02-23	2.67548	Faro	2015
2015-02-23	4.50607	Faro	2015
2015-02-23	6.79431	Faro	2015
2015-02-23	11.3708	Faro	2015
2015-02-23	11.7228	Faro	2015
2015-02-23	18.658	Faro	2015
2015-02-23	14.4335	Faro	2015
2015-02-23	14.8912	Faro	2015
2015-02-23	9.22337	Faro	2015
2015-02-23	5.84381	Faro	2015
2015-02-23	5.63259	Faro	2015
2015-02-23	3.59078	Faro	2015
2015-02-23	4.15404	Faro	2015
2015-02-23	4.01322	Faro	2015
2015-02-23	3.16833	Faro	2015
2015-02-23	1.8658	Faro	2015
2015-02-23	1.61937	Faro	2015
2015-02-23	1.76019	Faro	2015
2015-02-23	1.09131	Faro	2015
2015-02-23	0.563259	Faro	2015
2015-02-23	0.422444	Faro	2015
2015-02-23	0.316833	Faro	2015
2015-02-23	0.105611	Faro	2015
2015-02-23	0	Faro	2015
2015-02-23	0	Faro	2015
2015-02-23	0	Faro	2015
2015-02-23	0	Faro	2015
2015-02-23	0	Faro	2015
2015-02-23	0	Faro	2015
2015-02-23	0	Faro	2015
2015-02-23	0	Faro	2015
2015-02-24	0	Faro	2015
2015-02-24	0	Faro	2015
2015-02-24	0	Faro	2015
2015-02-24	0	Faro	2015
2015-02-24	0	Faro	2015
2015-02-24	0	Faro	2015
2015-02-24	0	Faro	2015
2015-02-24	0	Faro	2015
2015-02-24	0	Faro	2015
2015-02-24	0	Faro	2015
2015-02-24	0	Faro	2015
2015-02-24	0	Faro	2015
2015-02-24	0.140815	Faro	2015
2015-02-24	0.28163	Faro	2015
2015-02-24	0.422444	Faro	2015
2015-02-24	0.316833	Faro	2015
2015-02-24	0.28163	Faro	2015
2015-02-24	0.66887	Faro	2015
2015-02-24	0.633667	Faro	2015
2015-02-24	0.739278	Faro	2015
2015-02-24	0.809685	Faro	2015
2015-02-24	0.915296	Faro	2015
2015-02-24	0.9505	Faro	2015
2015-02-24	1.51376	Faro	2015
2015-02-24	1.23213	Faro	2015
2015-02-24	1.30254	Faro	2015
2015-02-24	0.985704	Faro	2015
2015-02-24	0.915296	Faro	2015
2015-02-24	0.985704	Faro	2015
2015-02-24	1.12652	Faro	2015
2015-02-24	1.26733	Faro	2015
2015-02-24	2.60507	Faro	2015
2015-02-24	1.30254	Faro	2015
2015-02-24	0.774481	Faro	2015
2015-02-24	0.246426	Faro	2015
2015-02-24	0.492852	Faro	2015
2015-02-24	0.246426	Faro	2015
2015-02-24	0.176019	Faro	2015
2015-02-24	0.140815	Faro	2015
2015-02-24	0.0704074	Faro	2015
2015-02-24	0.0352037	Faro	2015
2015-02-24	0	Faro	2015
2015-02-24	0	Faro	2015
2015-02-24	0	Faro	2015
2015-02-24	0	Faro	2015
2015-02-24	0	Faro	2015
2015-02-24	0	Faro	2015
2015-02-24	0	Faro	2015
2015-02-25	0	Faro	2015
2015-02-25	0	Faro	2015
2015-02-25	0	Faro	2015
2015-02-25	0	Faro	2015
2015-02-25	0	Faro	2015
2015-02-25	0	Faro	2015
2015-02-25	0	Faro	2015
2015-02-25	0	Faro	2015
2015-02-25	0	Faro	2015
2015-02-25	0	Faro	2015
2015-02-25	0	Faro	2015
2015-02-25	0	Faro	2015
2015-02-25	0.0352037	Faro	2015
2015-02-25	0.246426	Faro	2015
2015-02-25	0.28163	Faro	2015
2015-02-25	0.246426	Faro	2015
2015-02-25	0.422444	Faro	2015
2015-02-25	0.633667	Faro	2015
2015-02-25	0.809685	Faro	2015
2015-02-25	1.09131	Faro	2015
2015-02-25	1.19693	Faro	2015
2015-02-25	1.47856	Faro	2015
2015-02-25	1.76019	Faro	2015
2015-02-25	1.37294	Faro	2015
2015-02-25	1.33774	Faro	2015
2015-02-25	2.11222	Faro	2015
2015-02-25	2.46426	Faro	2015
2015-02-25	2.56987	Faro	2015
2015-02-25	2.8163	Faro	2015
2015-02-25	1.19693	Faro	2015
2015-02-25	1.05611	Faro	2015
2015-02-25	1.40815	Faro	2015
2015-02-25	0.915296	Faro	2015
2015-02-25	0.9505	Faro	2015
2015-02-25	0.563259	Faro	2015
2015-02-25	0.809685	Faro	2015
2015-02-25	0.704074	Faro	2015
2015-02-25	0.28163	Faro	2015
2015-02-25	0.105611	Faro	2015
2015-02-25	0.0352037	Faro	2015
2015-02-25	0	Faro	2015
2015-02-25	0	Faro	2015
2015-02-25	0	Faro	2015
2015-02-25	0	Faro	2015
2015-02-25	0	Faro	2015
2015-02-25	0	Faro	2015
2015-02-25	0	Faro	2015
2015-02-25	0	Faro	2015
2015-02-26	0	Faro	2015
2015-02-26	0	Faro	2015
2015-02-26	0	Faro	2015
2015-02-26	0	Faro	2015
2015-02-26	0	Faro	2015
2015-02-26	0	Faro	2015
2015-02-26	0	Faro	2015
2015-02-26	0	Faro	2015
2015-02-26	0	Faro	2015
2015-02-26	0	Faro	2015
2015-02-26	0	Faro	2015
2015-02-26	0.140815	Faro	2015
2015-02-26	0.598463	Faro	2015
2015-02-26	1.54896	Faro	2015
2015-02-26	3.802	Faro	2015
2015-02-26	5.6678	Faro	2015
2015-02-26	10.2795	Faro	2015
2015-02-26	13.1662	Faro	2015
2015-02-26	11.7932	Faro	2015
2015-02-26	11.5468	Faro	2015
2015-02-26	15.9473	Faro	2015
2015-02-26	20.2773	Faro	2015
2015-02-26	23.4457	Faro	2015
2015-02-26	17.9891	Faro	2015
2015-02-26	20.2421	Faro	2015
2015-02-26	26.1564	Faro	2015
2015-02-26	23.4809	Faro	2015
2015-02-26	19.1508	Faro	2015
2015-02-26	16.7218	Faro	2015
2015-02-26	14.5039	Faro	2015
2015-02-26	15.208	Faro	2015
2015-02-26	17.1794	Faro	2015
2015-02-26	16.0529	Faro	2015
2015-02-26	11.0188	Faro	2015
2015-02-26	10.9131	Faro	2015
2015-02-26	10.5259	Faro	2015
2015-02-26	8.41369	Faro	2015
2015-02-26	4.57648	Faro	2015
2015-02-26	3.802	Faro	2015
2015-02-26	1.26733	Faro	2015
2015-02-26	0.422444	Faro	2015
2015-02-26	0	Faro	2015
2015-02-26	0	Faro	2015
2015-02-26	0	Faro	2015
2015-02-26	0	Faro	2015
2015-02-26	0	Faro	2015
2015-02-26	0	Faro	2015
2015-02-26	0	Faro	2015
2015-02-27	0	Faro	2015
2015-02-27	0	Faro	2015
2015-02-27	0	Faro	2015
2015-02-27	0	Faro	2015
2015-02-27	0	Faro	2015
2015-02-27	0	Faro	2015
2015-02-27	0	Faro	2015
2015-02-27	0	Faro	2015
2015-02-27	0	Faro	2015
2015-02-27	0	Faro	2015
2015-02-27	0	Faro	2015
2015-02-27	0.316833	Faro	2015
2015-02-27	1.76019	Faro	2015
2015-02-27	5.03413	Faro	2015
2015-02-27	7.99124	Faro	2015
2015-02-27	7.85043	Faro	2015
2015-02-27	10.3851	Faro	2015
2015-02-27	11.5468	Faro	2015
2015-02-27	20.0661	Faro	2015
2015-02-27	26.3324	Faro	2015
2015-02-27	20.9462	Faro	2015
2015-02-27	53.3336	Faro	2015
2015-02-27	58.3677	Faro	2015
2015-02-27	55.0938	Faro	2015
2015-02-27	46.3633	Faro	2015
2015-02-27	54.2489	Faro	2015
2015-02-27	60.5504	Faro	2015
2015-02-27	64.282	Faro	2015
2015-02-27	54.8474	Faro	2015
2015-02-27	43.8638	Faro	2015
2015-02-27	43.547	Faro	2015
2015-02-27	34.1124	Faro	2015
2015-02-27	25.2763	Faro	2015
2015-02-27	27.3181	Faro	2015
2015-02-27	15.384	Faro	2015
2015-02-27	16.0177	Faro	2015
2015-02-27	6.75911	Faro	2015
2015-02-27	3.69639	Faro	2015
2015-02-27	2.21783	Faro	2015
2015-02-27	0.9505	Faro	2015
2015-02-27	0.28163	Faro	2015
2015-02-27	0.0352037	Faro	2015
2015-02-27	0	Faro	2015
2015-02-27	0	Faro	2015
2015-02-27	0	Faro	2015
2015-02-27	0	Faro	2015
2015-02-27	0	Faro	2015
2015-02-27	0	Faro	2015
2015-02-28	0	Faro	2015
2015-02-28	0	Faro	2015
2015-02-28	0	Faro	2015
2015-02-28	0	Faro	2015
2015-02-28	0	Faro	2015
2015-02-28	0	Faro	2015
2015-02-28	0	Faro	2015
2015-02-28	0	Faro	2015
2015-02-28	0	Faro	2015
2015-02-28	0	Faro	2015
2015-02-28	0	Faro	2015
2015-02-28	0.0352037	Faro	2015
2015-02-28	0.492852	Faro	2015
2015-02-28	1.79539	Faro	2015
2015-02-28	4.47087	Faro	2015
2015-02-28	7.35757	Faro	2015
2015-02-28	9.89224	Faro	2015
2015-02-28	16.8978	Faro	2015
2015-02-28	17.2146	Faro	2015
2015-02-28	20.8758	Faro	2015
2015-02-28	27.7053	Faro	2015
2015-02-28	25.5227	Faro	2015
2015-02-28	23.5161	Faro	2015
2015-02-28	27.3533	Faro	2015
2015-02-28	28.4094	Faro	2015
2015-02-28	21.4391	Faro	2015
2015-02-28	20.911	Faro	2015
2015-02-28	16.4753	Faro	2015
2015-02-28	11.0892	Faro	2015
2015-02-28	12.0749	Faro	2015
2015-02-28	18.834	Faro	2015
2015-02-28	16.8626	Faro	2015
2015-02-28	18.6228	Faro	2015
2015-02-28	18.2707	Faro	2015
2015-02-28	20.3125	Faro	2015
2015-02-28	17.4258	Faro	2015
2015-02-28	9.39939	Faro	2015
2015-02-28	5.35096	Faro	2015
2015-02-28	2.49946	Faro	2015
2015-02-28	0.915296	Faro	2015
2015-02-28	0.211222	Faro	2015
2015-02-28	0	Faro	2015
2015-02-28	0	Faro	2015
2015-02-28	0	Faro	2015
2015-02-28	0	Faro	2015
2015-02-28	0	Faro	2015
2015-02-28	0	Faro	2015
2015-02-28	0	Faro	2015
2015-03-01	0	Faro	2015
2015-03-01	0	Faro	2015
2015-03-01	0	Faro	2015
2015-03-01	0	Faro	2015
2015-03-01	0	Faro	2015
2015-03-01	0	Faro	2015
2015-03-01	0	Faro	2015
2015-03-01	0	Faro	2015
2015-03-01	0	Faro	2015
2015-03-01	0	Faro	2015
2015-03-01	0	Faro	2015
2015-03-01	0.0704074	Faro	2015
2015-03-01	0.598463	Faro	2015
2015-03-01	1.58417	Faro	2015
2015-03-01	2.8867	Faro	2015
2015-03-01	5.7382	Faro	2015
2015-03-01	9.71622	Faro	2015
2015-03-01	10.9836	Faro	2015
2015-03-01	14.6095	Faro	2015
2015-03-01	16.8978	Faro	2015
2015-03-01	27.3181	Faro	2015
2015-03-01	19.8197	Faro	2015
2015-03-01	23.0232	Faro	2015
2015-03-01	38.1608	Faro	2015
2015-03-01	48.5107	Faro	2015
2015-03-01	46.2577	Faro	2015
2015-03-01	54.5305	Faro	2015
2015-03-01	54.7066	Faro	2015
2015-03-01	48.6515	Faro	2015
2015-03-01	46.3281	Faro	2015
2015-03-01	41.0123	Faro	2015
2015-03-01	33.9012	Faro	2015
2015-03-01	26.1916	Faro	2015
2015-03-01	19.4324	Faro	2015
2015-03-01	13.6238	Faro	2015
2015-03-01	10.2091	Faro	2015
2015-03-01	6.51269	Faro	2015
2015-03-01	4.22444	Faro	2015
2015-03-01	2.46426	Faro	2015
2015-03-01	1.19693	Faro	2015
2015-03-01	0.246426	Faro	2015
2015-03-01	0	Faro	2015
2015-03-01	0	Faro	2015
2015-03-01	0	Faro	2015
2015-03-01	0	Faro	2015
2015-03-01	0	Faro	2015
2015-03-01	0	Faro	2015
2015-03-01	0	Faro	2015
2015-03-02	0	Faro	2015
2015-03-02	0	Faro	2015
2015-03-02	0	Faro	2015
2015-03-02	0	Faro	2015
2015-03-02	0	Faro	2015
2015-03-02	0	Faro	2015
2015-03-02	0	Faro	2015
2015-03-02	0	Faro	2015
2015-03-02	0	Faro	2015
2015-03-02	0	Faro	2015
2015-03-02	0	Faro	2015
2015-03-02	0.0352037	Faro	2015
2015-03-02	0.492852	Faro	2015
2015-03-02	1.12652	Faro	2015
2015-03-02	2.42906	Faro	2015
2015-03-02	4.57648	Faro	2015
2015-03-02	8.13206	Faro	2015
2015-03-02	12.7085	Faro	2015
2015-03-02	16.3345	Faro	2015
2015-03-02	23.6217	Faro	2015
2015-03-02	29.8879	Faro	2015
2015-03-02	42.2092	Faro	2015
2015-03-02	59.7055	Faro	2015
2015-03-02	58.8254	Faro	2015
2015-03-02	48.6163	Faro	2015
2015-03-02	68.7176	Faro	2015
2015-03-02	66.359	Faro	2015
2015-03-02	50.6581	Faro	2015
2015-03-02	37.5624	Faro	2015
2015-03-02	35.2389	Faro	2015
2015-03-02	29.3599	Faro	2015
2015-03-02	22.46	Faro	2015
2015-03-02	38.3368	Faro	2015
2015-03-02	35.1333	Faro	2015
2015-03-02	35.5557	Faro	2015
2015-03-02	17.4962	Faro	2015
2015-03-02	12.1805	Faro	2015
2015-03-02	10.6667	Faro	2015
2015-03-02	6.26626	Faro	2015
2015-03-02	2.99231	Faro	2015
2015-03-02	0.528056	Faro	2015
2015-03-02	0.0352037	Faro	2015
2015-03-02	0	Faro	2015
2015-03-02	0	Faro	2015
2015-03-02	0	Faro	2015
2015-03-02	0	Faro	2015
2015-03-02	0	Faro	2015
2015-03-02	0	Faro	2015
2015-03-03	0	Faro	2015
2015-03-03	0	Faro	2015
2015-03-03	0	Faro	2015
2015-03-03	0	Faro	2015
2015-03-03	0	Faro	2015
2015-03-03	0	Faro	2015
2015-03-03	0	Faro	2015
2015-03-03	0	Faro	2015
2015-03-03	0	Faro	2015
2015-03-03	0	Faro	2015
2015-03-03	0	Faro	2015
2015-03-03	0.105611	Faro	2015
2015-03-03	1.02091	Faro	2015
2015-03-03	2.8867	Faro	2015
2015-03-03	5.13974	Faro	2015
2015-03-03	16.6866	Faro	2015
2015-03-03	25.4523	Faro	2015
2015-03-03	31.2257	Faro	2015
2015-03-03	32.8099	Faro	2015
2015-03-03	38.8297	Faro	2015
2015-03-03	42.3501	Faro	2015
2015-03-03	44.6383	Faro	2015
2015-03-03	81.6726	Faro	2015
2015-03-03	97.9719	Faro	2015
2015-03-03	94.8036	Faro	2015
2015-03-03	122.791	Faro	2015
2015-03-03	110.188	Faro	2015
2015-03-03	97.3382	Faro	2015
2015-03-03	89.171	Faro	2015
2015-03-03	76.7793	Faro	2015
2015-03-03	54.1433	Faro	2015
2015-03-03	41.1179	Faro	2015
2015-03-03	34.9925	Faro	2015
2015-03-03	26.438	Faro	2015
2015-03-03	30.1344	Faro	2015
2015-03-03	34.3588	Faro	2015
2015-03-03	29.6415	Faro	2015
2015-03-03	14.9264	Faro	2015
2015-03-03	5.03413	Faro	2015
2015-03-03	1.54896	Faro	2015
2015-03-03	0.246426	Faro	2015
2015-03-03	0	Faro	2015
2015-03-03	0	Faro	2015
2015-03-03	0	Faro	2015
2015-03-03	0	Faro	2015
2015-03-03	0	Faro	2015
2015-03-03	0	Faro	2015
2015-03-03	0	Faro	2015
2015-03-04	0	Faro	2015
2015-03-04	0	Faro	2015
2015-03-04	0	Faro	2015
2015-03-04	0	Faro	2015
2015-03-04	0	Faro	2015
2015-03-04	0	Faro	2015
2015-03-04	0	Faro	2015
2015-03-04	0	Faro	2015
2015-03-04	0	Faro	2015
2015-03-04	0	Faro	2015
2015-03-04	0	Faro	2015
2015-03-04	0	Faro	2015
2015-03-04	0.28163	Faro	2015
2015-03-04	0.844889	Faro	2015
2015-03-04	2.25304	Faro	2015
2015-03-04	3.06272	Faro	2015
2015-03-04	9.57541	Faro	2015
2015-03-04	10.4555	Faro	2015
2015-03-04	12.6381	Faro	2015
2015-03-04	22.3896	Faro	2015
2015-03-04	18.9748	Faro	2015
2015-03-04	24.2906	Faro	2015
2015-03-04	27.9165	Faro	2015
2015-03-04	37.2455	Faro	2015
2015-03-04	43.3358	Faro	2015
2015-03-04	53.5096	Faro	2015
2015-03-04	49.426	Faro	2015
2015-03-04	50.0597	Faro	2015
2015-03-04	44.8847	Faro	2015
2015-03-04	47.8066	Faro	2015
2015-03-04	36.9639	Faro	2015
2015-03-04	27.4237	Faro	2015
2015-03-04	24.3962	Faro	2015
2015-03-04	17.6019	Faro	2015
2015-03-04	11.3708	Faro	2015
2015-03-04	9.22337	Faro	2015
2015-03-04	7.04074	Faro	2015
2015-03-04	4.7173	Faro	2015
2015-03-04	2.39385	Faro	2015
2015-03-04	0.739278	Faro	2015
2015-03-04	0.140815	Faro	2015
2015-03-04	0	Faro	2015
2015-03-04	0	Faro	2015
2015-03-04	0	Faro	2015
2015-03-04	0	Faro	2015
2015-03-04	0	Faro	2015
2015-03-04	0	Faro	2015
2015-03-04	0	Faro	2015
2015-03-05	0	Faro	2015
2015-03-05	0	Faro	2015
2015-03-05	0	Faro	2015
2015-03-05	0	Faro	2015
2015-03-05	0	Faro	2015
2015-03-05	0	Faro	2015
2015-03-05	0	Faro	2015
2015-03-05	0	Faro	2015
2015-03-05	0	Faro	2015
2015-03-05	0	Faro	2015
2015-03-05	0	Faro	2015
2015-03-05	0.105611	Faro	2015
2015-03-05	1.12652	Faro	2015
2015-03-05	3.59078	Faro	2015
2015-03-05	7.95604	Faro	2015
2015-03-05	12.7789	Faro	2015
2015-03-05	15.4544	Faro	2015
2015-03-05	29.7823	Faro	2015
2015-03-05	35.8726	Faro	2015
2015-03-05	59.107	Faro	2015
2015-03-05	78.9971	Faro	2015
2015-03-05	79.1027	Faro	2015
2015-03-05	82.3415	Faro	2015
2015-03-05	64.0355	Faro	2015
2015-03-05	50.3765	Faro	2015
2015-03-05	52.2423	Faro	2015
2015-03-05	55.7979	Faro	2015
2015-03-05	44.3567	Faro	2015
2015-03-05	29.2191	Faro	2015
2015-03-05	24.9946	Faro	2015
2015-03-05	22.1431	Faro	2015
2015-03-05	15.4544	Faro	2015
2015-03-05	17.3554	Faro	2015
2015-03-05	18.658	Faro	2015
2015-03-05	17.8131	Faro	2015
2015-03-05	15.2784	Faro	2015
2015-03-05	9.99785	Faro	2015
2015-03-05	6.6183	Faro	2015
2015-03-05	2.8515	Faro	2015
2015-03-05	1.16172	Faro	2015
2015-03-05	0.140815	Faro	2015
2015-03-05	0	Faro	2015
2015-03-05	0	Faro	2015
2015-03-05	0	Faro	2015
2015-03-05	0	Faro	2015
2015-03-05	0	Faro	2015
2015-03-05	0	Faro	2015
2015-03-05	0	Faro	2015
2015-03-06	0	Faro	2015
2015-03-06	0	Faro	2015
2015-03-06	0	Faro	2015
2015-03-06	0	Faro	2015
2015-03-06	0	Faro	2015
2015-03-06	0	Faro	2015
2015-03-06	0	Faro	2015
2015-03-06	0	Faro	2015
2015-03-06	0	Faro	2015
2015-03-06	0	Faro	2015
2015-03-06	0	Faro	2015
2015-03-06	0	Faro	2015
2015-03-06	0.563259	Faro	2015
2015-03-06	2.56987	Faro	2015
2015-03-06	6.26626	Faro	2015
2015-03-06	12.0045	Faro	2015
2015-03-06	15.6656	Faro	2015
2015-03-06	19.2916	Faro	2015
2015-03-06	30.8384	Faro	2015
2015-03-06	30.768	Faro	2015
2015-03-06	50.3061	Faro	2015
2015-03-06	53.4744	Faro	2015
2015-03-06	54.953	Faro	2015
2015-03-06	46.7505	Faro	2015
2015-03-06	60.8672	Faro	2015
2015-03-06	60.8672	Faro	2015
2015-03-06	76.6033	Faro	2015
2015-03-06	71.8508	Faro	2015
2015-03-06	69.8089	Faro	2015
2015-03-06	50.975	Faro	2015
2015-03-06	44.9903	Faro	2015
2015-03-06	37.4919	Faro	2015
2015-03-06	34.042	Faro	2015
2015-03-06	27.9869	Faro	2015
2015-03-06	20.9814	Faro	2015
2015-03-06	15.1376	Faro	2015
2015-03-06	10.1387	Faro	2015
2015-03-06	6.82952	Faro	2015
2015-03-06	3.44996	Faro	2015
2015-03-06	1.19693	Faro	2015
2015-03-06	0.140815	Faro	2015
2015-03-06	0	Faro	2015
2015-03-06	0	Faro	2015
2015-03-06	0	Faro	2015
2015-03-06	0	Faro	2015
2015-03-06	0	Faro	2015
2015-03-06	0	Faro	2015
2015-03-06	0	Faro	2015
2015-03-07	0	Faro	2015
2015-03-07	0	Faro	2015
2015-03-07	0	Faro	2015
2015-03-07	0	Faro	2015
2015-03-07	0	Faro	2015
2015-03-07	0	Faro	2015
2015-03-07	0	Faro	2015
2015-03-07	0	Faro	2015
2015-03-07	0	Faro	2015
2015-03-07	0	Faro	2015
2015-03-07	0	Faro	2015
2015-03-07	0	Faro	2015
2015-03-07	0.387241	Faro	2015
2015-03-07	1.61937	Faro	2015
2015-03-07	4.15404	Faro	2015
2015-03-07	6.97033	Faro	2015
2015-03-07	7.95604	Faro	2015
2015-03-07	15.208	Faro	2015
2015-03-07	20.2069	Faro	2015
2015-03-07	25.7691	Faro	2015
2015-03-07	25.9451	Faro	2015
2015-03-07	33.7604	Faro	2015
[truncated: 26,250 more rows]
