# Supplementary material for: Glacial melt disturbance shifts community metabolism of an Antarctic seafloor ecosystem from net autotrophy to heterotrophy
Source: Commun Biol. 2021 Jan 29;4:148. doi: 10.1038/s42003-021-01673-6 (PMC7846736; doi:10.1038/s42003-021-01673-6)
Supplement: Supplementary file 8 — Supplementary Data 5 [file 42003_2021_1673_MOESM8_ESM.xlsx]

## Sheet: Sheet1
Station	Season	Average Biomass	Compartment
Unit		gC/m²
Creek	Spring 2015	12.57	Prokaryotes
Creek	Spring 2015	19.9332	Laternula
Creek	Spring 2015	44.2497	Macrofauna
Creek	Spring 2015	0.598264	Meiofauna
Creek	Spring 2015	0.0863394	MPB
Faro	Spring 2015	12.08	Prokaryotes
Faro	Spring 2015	19.86	Laternula
Faro	Spring 2015	52.1106	Macrofauna
Faro	Spring 2015	0.892396	Meiofauna
Faro	Spring 2015	0.17467	MPB
IslaD	Spring 2015	4.56	Prokaryotes
IslaD	Spring 2015	24.8713	Laternula
IslaD	Spring 2015	17.8248	Macrofauna
IslaD	Spring 2015	1.39001	Meiofauna
IslaD	Spring 2015	0.0038826	MPB
Creek	Spring 2016	6.57	Prokaryotes
Creek	Spring 2016	26.0251	Laternula
Creek	Spring 2016	28.8727	Macrofauna
Creek	Spring 2016	0.521538	Meiofauna
Creek	Spring 2016	0.0239824	MPB
Faro	Spring 2016	9.38	Prokaryotes
Faro	Spring 2016	8.08993	Laternula
Faro	Spring 2016	20.9364	Macrofauna
Faro	Spring 2016	0.284397	Meiofauna
Faro	Spring 2016	0.0101383	MPB
IslaD	Spring 2016	1.97	Prokaryotes
IslaD	Spring 2016	94.3376	Laternula
IslaD	Spring 2016	8.9746	Macrofauna
IslaD	Spring 2016	1.122	Meiofauna
IslaD	Spring 2016	0.0198774	MPB
Creek	Summer 2015	10.7	Prokaryotes
Creek	Summer 2015	53.7979	Laternula
Creek	Summer 2015	75.2457	Macrofauna
Creek	Summer 2015	0.766218	Meiofauna
Creek	Summer 2015	0.0200628	MPB
Faro	Summer 2015	12.79	Prokaryotes
Faro	Summer 2015	36.4387	Laternula
Faro	Summer 2015	56.1846	Macrofauna
Faro	Summer 2015	0.838947	Meiofauna
Faro	Summer 2015	0.0213675	MPB
IslaD	Summer 2015	5.92	Prokaryotes
IslaD	Summer 2015	81.2905	Laternula
IslaD	Summer 2015	37.0322	Macrofauna
IslaD	Summer 2015	1.48211	Meiofauna
IslaD	Summer 2015	0.00781761	MPB
Creek	Winter 2015	NA	MPB
Faro	Winter 2015	10.45	Prokaryotes
Faro	Winter 2015	0.48356	Meiofauna
Faro	Winter 2015	0.00913211	MPB
IslaD	Winter 2015	5.96	Prokaryotes
IslaD	Winter 2015	1.97487	Meiofauna
IslaD	Winter 2015	0.00284456	MPB
