# Supplementary material for: Glacial melt disturbance shifts community metabolism of an Antarctic seafloor ecosystem from net autotrophy to heterotrophy
Source: Commun Biol. 2021 Jan 29;4:148. doi: 10.1038/s42003-021-01673-6 (PMC7846736; doi:10.1038/s42003-021-01673-6)
Supplement: Supplementary file 9 — Supplementary Data 6 [file 42003_2021_1673_MOESM9_ESM.xlsx]

## Sheet: Sheet1
Season	Station	Laternula elliptica Ind. Biomass	Laternula elliptica Density	Laternula elliptica Total Biomass
Unit		gC/ind	ind/m²	gC/m²
Spring 2015	IslaD	0.707934	74.0741	52.4396
Spring 2015	IslaD	0.543283	74.0741	40.2432
Spring 2015	IslaD	0.422556	54.321	22.9537
Spring 2015	IslaD	0.514264	39.5062	20.3166
Spring 2015	IslaD	0.562411	69.1358	38.8827
Spring 2015	IslaD	0.406957	59.2593	24.116
Spring 2015	IslaD	0.432102	39.5062	17.0707
Spring 2015	IslaD	0.457123	24.6914	11.287
Spring 2015	IslaD	0.461771	4.93827	2.28035
Spring 2015	IslaD	0.452551	44.4444	20.1134
Spring 2015	IslaD	0.52904	29.6296	15.6753
Spring 2015	IslaD	0.638741	24.6914	15.7714
Spring 2015	IslaD	0.432371	79.0123	34.1627
Spring 2015	IslaD	0.438529	44.4444	19.4902
Spring 2015	IslaD	0.511854	49.3827	25.2768
Spring 2015	IslaD	0.589753	64.1975	37.8607
Spring 2015	Faro	0.567974	39.5062	22.4385
Spring 2015	Faro	0.476277	24.6914	11.7599
Spring 2015	Faro	0.436986	14.8148	6.47387
Spring 2015	Faro	0.54873	79.0123	43.3564
Spring 2015	Faro	0.623797	19.7531	12.3219
Spring 2015	Faro	0.567921	4.93827	2.80455
Spring 2015	Faro	0.597385	128.395	76.7013
Spring 2015	Faro	0.514787	34.5679	17.7951
Spring 2015	Faro	0.761397	4.93827	3.75998
Spring 2015	Faro	0.377981	9.87654	3.73315
Spring 2015	Faro	0.27952	9.87654	2.7607
Spring 2015	Faro	0.735882	44.4444	32.7059
Spring 2015	Faro	NA	0	0
Spring 2015	Faro	0.603577	9.87654	5.96125
Spring 2015	Faro	0.901865	49.3827	44.5365
Spring 2015	Faro	0.564261	54.321	30.6512
Spring 2015	Creek	0.331701	9.87654	3.27606
Spring 2015	Creek	0.500417	34.5679	17.2984
Spring 2015	Creek	0.73505	29.6296	21.7793
Spring 2015	Creek	0.444985	34.5679	15.3822
Spring 2015	Creek	0.654825	59.2593	38.8044
Spring 2015	Creek	0.53889	74.0741	39.9178
Spring 2015	Creek	0.647041	49.3827	31.9526
Spring 2015	Creek	0.653554	83.9506	54.8663
Spring 2015	Creek	0.709283	39.5062	28.021
Spring 2015	Creek	0.644093	9.87654	6.36141
Spring 2015	Creek	0.753198	29.6296	22.317
Spring 2015	Creek	0.439849	14.8148	6.51629
Spring 2015	Creek	0.61762	19.7531	12.1999
Spring 2015	Creek	0.726844	4.93827	3.58935
Spring 2015	Creek	NA	0	0
Spring 2015	Creek	0.842852	19.7531	16.6489
Spring 2016	IslaD	0.396987	241.975	96.0609
Spring 2016	IslaD	0.405531	187.654	76.0996
Spring 2016	IslaD	0.382986	172.84	66.1951
Spring 2016	IslaD	0.456652	212.346	96.968
Spring 2016	IslaD	0.391767	212.346	83.19
Spring 2016	IslaD	0.515892	162.963	84.0712
Spring 2016	IslaD	0.5127	316.049	162.039
Spring 2016	IslaD	0.421773	246.914	104.142
Spring 2016	IslaD	0.46021	311.111	143.176
Spring 2016	IslaD	0.397841	79.0123	31.4344
Spring 2016	Faro	0.358594	24.6914	8.85416
Spring 2016	Faro	0.385764	39.5062	15.2401
Spring 2016	Faro	0.470548	39.5062	18.5895
Spring 2016	Faro	0.470787	19.7531	9.2995
Spring 2016	Faro	0.400649	24.6914	9.89256
Spring 2016	Faro	0.482846	9.87654	4.76885
Spring 2016	Faro	0.604134	9.87654	5.96676
Spring 2016	Faro	0.538966	9.87654	5.32312
Spring 2016	Faro	0.272993	14.8148	4.04434
Spring 2016	Faro	0.615639	14.8148	9.12057
Spring 2016	Faro	0.412132	9.87654	4.07044
Spring 2016	Faro	0.846246	4.93827	4.17899
Spring 2016	Faro	NA	0	0
Spring 2016	Faro	0.467572	14.8148	6.92699
Spring 2016	Faro	0.499912	24.6914	12.3435
Spring 2016	Faro	0.547735	19.7531	10.8194
Spring 2016	Creek	0.586188	59.2593	34.7371
Spring 2016	Creek	0.494262	64.1975	31.7304
Spring 2016	Creek	0.571024	39.5062	22.559
Spring 2016	Creek	0.515943	24.6914	12.7393
Spring 2016	Creek	0.666835	64.1975	42.8092
Spring 2016	Creek	0.710438	29.6296	21.05
Spring 2016	Creek	0.581113	69.1358	40.1757
Spring 2016	Creek	0.570876	69.1358	39.468
Spring 2016	Creek	0.539045	9.87654	5.3239
Spring 2016	Creek	0.547743	34.5679	18.9343
Spring 2016	Creek	0.52678	19.7531	10.4055
Spring 2016	Creek	0.525818	34.5679	18.1764
Spring 2016	Creek	0.435233	14.8148	6.44789
Spring 2016	Creek	0.640393	29.6296	18.9746
Spring 2016	Creek	0.714409	88.8889	63.503
Spring 2016	Creek	0.66075	44.4444	29.3667
Summer 2015	IslaD	0.313637	241.975	75.8923
Summer 2015	IslaD	0.291413	286.42	83.4666
Summer 2015	IslaD	0.281365	294.603	82.891
Summer 2015	IslaD	0.299532	306.173	91.7086
Summer 2015	IslaD	0.310453	207.071	64.2858
Summer 2015	IslaD	0.346561	196.97	68.2621
Summer 2015	IslaD	0.276709	267.677	74.0686
Summer 2015	IslaD	0.262245	271.605	71.2271
Summer 2015	IslaD	0.312769	345.679	108.118
Summer 2015	IslaD	0.298349	232.099	69.2464
Summer 2015	IslaD	0.267343	306.173	81.8531
Summer 2015	IslaD	0.305996	241.49	73.895
Summer 2015	IslaD	0.30203	370.37	111.863
Summer 2015	IslaD	0.298905	355.556	106.277
Summer 2015	IslaD	0.289845	256.79	74.4293
Summer 2015	IslaD	0.272142	232.099	63.1639
Summer 2015	Faro	0.33681	93.8272	31.6019
Summer 2015	Faro	0.358908	88.8889	31.9029
Summer 2015	Faro	0.440558	108.642	47.863
Summer 2015	Faro	0.423075	69.1358	29.2496
Summer 2015	Faro	0.349341	79.0123	27.6023
Summer 2015	Faro	0.392632	143.21	56.2288
Summer 2015	Faro	0.381562	113.58	43.338
Summer 2015	Faro	0.490923	54.321	26.6674
Summer 2015	Faro	0.396193	64.1975	25.4346
Summer 2015	Faro	0.350375	113.58	39.7957
Summer 2015	Faro	0.392926	79.0123	31.046
Summer 2015	Faro	0.444683	79.0123	35.1354
Summer 2015	Faro	0.455876	88.8889	40.5223
Summer 2015	Faro	0.427005	69.1358	29.5213
Summer 2015	Faro	0.353822	143.21	50.6708
Summer 2015	Creek	0.355419	111.111	39.491
Summer 2015	Creek	0.370885	114.286	42.3868
Summer 2015	Creek	0.401502	138.272	55.5163
Summer 2015	Creek	0.284542	94.8148	26.9788
Summer 2015	Creek	0.410005	135.948	55.7393
Summer 2015	Creek	0.274643	210.101	57.7027
Summer 2015	Creek	0.325354	131.687	42.845
Summer 2015	Creek	0.299607	228.571	68.4816
Summer 2015	Creek	0.345508	205.556	71.0211
Summer 2015	Creek	0.40875	136.296	55.7111
Summer 2015	Creek	0.391546	155.681	60.9563
Summer 2015	Creek	0.369607	162.092	59.9101
Summer 2015	Creek	0.36822	235.294	86.6399
Summer 2015	Creek	0.310904	163.599	50.8637
Summer 2015	Creek	0.241885	98.1241	23.7348
Summer 2015	Creek	0.339936	184.704	62.7876
