# Supplementary material for: Glacial melt disturbance shifts community metabolism of an Antarctic seafloor ecosystem from net autotrophy to heterotrophy
Source: Commun Biol. 2021 Jan 29;4:148. doi: 10.1038/s42003-021-01673-6 (PMC7846736; doi:10.1038/s42003-021-01673-6)
Supplement: Supplementary file 10 — Supplementary Data 7 [file 42003_2021_1673_MOESM10_ESM.xlsx]

## Sheet: Sheet1
Season	Station	Syringe	Depth	Median Grain Size	Silt	Porosity
Unit			cm bsf	µm	%	-
Summer 2015	Faro	2	0.5	55.827	51.311	0.6085
Summer 2015	Faro	2	1.5	93.733	43.263	0.439
Summer 2015	Faro	2	2.5	132.609	36.668	0.554
Summer 2015	Faro	2	3.5	146.685	35.132	0.368
Summer 2015	Faro	2	4.5	161.828	31.476	0.337
Summer 2015	Faro	3	0.5	90.765	45.208	0.7815
Summer 2015	Faro	3	1.5	117.141	38.346	0.4165
Summer 2015	Faro	3	2.5	118.874	37.277	0.4635
Summer 2015	Faro	4	0.5	57.214	51.09	0.625
Summer 2015	Faro	4	1.5	118.37	37.199	0.436
Summer 2015	Faro	4	2.5	113.036	39.359	0.496
Summer 2015	Faro	4	3.5	126.781	36.809	0.4985
Summer 2015	Faro	4	4.5	127.548	38.132	0.462
Summer 2015	Faro	5	0.5	94.635	43.221	0.913
Summer 2015	Faro	5	1.5	135.26	35.839	0.4245
Summer 2015	Faro	5	2.5	132.074	38.173	0.4185
Summer 2015	Faro	5	3.5	139.243	34.981	0.3535
Summer 2015	Faro	6	0.5	99.689	43.538	0.969
Summer 2015	Faro	6	1.5	132.655	32.046	0.524
Summer 2015	Faro	6	2.5	117.874	35.767	0.456
Summer 2015	Faro	6	3.5	129.841	35.215	0.546
Summer 2015	IslaD	1	0.5	8.301	92.375	0.7485
Summer 2015	IslaD	1	1.5	13.459	82.475	0.6295
Summer 2015	IslaD	1	2.5	13.793	82.849	0.6855
Summer 2015	IslaD	1	3.5	11.392	87.37	0.688
Summer 2015	IslaD	1	4.5	12.304	88.173	0.646
Summer 2015	IslaD	2	0.5	7.982	95.85	0.6755
Summer 2015	IslaD	2	1.5	7.355	96.657	0.8495
Summer 2015	IslaD	2	2.5	10.187	87.307	0.7685
Summer 2015	IslaD	2	3.5	13.047	87.115	0.8905
Summer 2015	IslaD	3	0.5	14.638	80.984	1.4395
Summer 2015	IslaD	3	1.5	13.587	82.148	0.684
Summer 2015	IslaD	3	2.5	16.415	76.114	0.5635
Summer 2015	IslaD	4	0.5	12.179	83.916	0.756
Summer 2015	IslaD	4	1.5	124.471	44.866	0.4385
Summer 2015	Creek	1	0.5	115.946	29.735	0.4705
Summer 2015	Creek	1	1.5	130.764	22.931	0.473
Summer 2015	Creek	1	2.5	130.344	23.619	0.423
Summer 2015	Creek	1	3.5	131.357	23.042	0.512
Summer 2015	Creek	1	4.5	141.001	19.926	0.53
Summer 2015	Creek	2	0.5	127.301	28.081	0.4625
Summer 2015	Creek	2	1.5	127.334	23.76	0.494
Summer 2015	Creek	2	2.5	125.4	24.538	0.4885
Summer 2015	Creek	2	3.5	111.571	30.561	0.5825
Summer 2015	Creek	3	0.5	108.629	33.027	1.016
Summer 2015	Creek	3	1.5	107.351	32.969	0.546
Summer 2015	Creek	3	2.5	108.522	32.28	0.436
Summer 2015	Creek	3	3.5	112.335	31.545	0.5385
Summer 2015	Creek	4	0.5	122.059	28.298	0.5045
Summer 2015	Creek	4	1.5	125.959	25.996	0.424
Summer 2015	Creek	4	2.5	119.169	29.908	0.22
Summer 2015	Creek	5	0.5	110.073	31.558	0.635
Summer 2015	Creek	5	1.5	120.413	27.323	0.478
Summer 2015	Creek	5	2.5	115.336	29.55	0.412
Summer 2015	Creek	5	3.5	122.385	26.034	0.451
Summer 2015	Creek	5	4.5	116.561	30.656	0.378
Winter 2015	IslaD	1	0.5	12.831	83.088	0.759
Winter 2015	IslaD	1	1.5	12.777	88.39	0.81
Winter 2015	IslaD	1	2.5	12.259	86.858	0.612
Winter 2015	IslaD	1	3.5	12.366	88.654	0.8335
Winter 2015	IslaD	1	4.5	12.785	90.248	0.615333
Winter 2015	IslaD	2	0.5	11.663	90.554	0.73875
Winter 2015	IslaD	2	1.5	13.052	90.408	0.78225
Winter 2015	IslaD	2	2.5	13.275	90.919	0.71175
Winter 2015	IslaD	2	3.5	13.015	89.501	0.7915
Winter 2015	IslaD	2	4.5	14.418	89.499	0.726
Winter 2015	IslaD	3	0.5	14.45	85.784	0.80225
Winter 2015	IslaD	3	1.5	11.527	90.353	0.79525
Winter 2015	IslaD	3	2.5	11.499	92.364	0.8105
Winter 2015	IslaD	3	3.5	9.802	92.517	0.6795
Winter 2015	IslaD	3	4.5	10.997	92.79	0.598
Winter 2015	IslaD	4	0.5	12.555	89.09	0.713
Winter 2015	IslaD	4	1.5	12.406	89.899	0.6895
Winter 2015	IslaD	4	2.5	12.948	91.419	0.65475
Winter 2015	IslaD	4	3.5	13.515	90.008	0.4365
Winter 2015	IslaD	4	4.5	14.061	85.727	0.897
Winter 2015	IslaD	5	0.5	12.645	88.299	0.694
Winter 2015	IslaD	5	1.5	17.277	86.127	0.5755
Winter 2015	IslaD	5	2.5	10.647	93.448	0.7585
Winter 2015	IslaD	5	3.5	10.896	92.327	0.63225
Winter 2015	IslaD	5	4.5	18.27	86.095	0.9044
Winter 2015	Faro	1	0.5	104.297	41.419	0.4575
Winter 2015	Faro	1	1.5	107.85	41.041	0.4745
Winter 2015	Faro	1	2.5	118.509	39.695	0.62475
Winter 2015	Faro	1	3.5	122.43	38.665	0.57225
Winter 2015	Faro	1	4.5	106.328	41.867	0.503
Winter 2015	Faro	2	0.5	95.988	42.755	0.46425
Winter 2015	Faro	2	1.5	96.635	43.532	0.5165
Winter 2015	Faro	2	2.5	93.535	44.021	0.46375
Winter 2015	Faro	3	0.5	112.491	40.571	0.52025
Winter 2015	Faro	3	1.5	86.626	44.586	0.53625
Winter 2015	Faro	3	2.5	100.933	41.893	0.58575
Winter 2015	Faro	3	3.5	105.77	42.172	0.4895
Winter 2015	Faro	3	4.5	96.508	44.183	0.747
Spring 2015	Creek	1	0.5	89.606	38.83	1.121
Spring 2015	Creek	1	1.5	87.177	39.749	0.5795
Spring 2015	Creek	1	2.5	74.687	46.161	NA
Spring 2015	Creek	1	3.5	61.371	50.504	0.5875
Spring 2015	Creek	1	4.5	43.075	55.634	0.491
Spring 2015	Creek	2	0.5	99.426	33.912	0.4135
Spring 2015	Creek	2	1.5	79.662	43.997	0.519
Spring 2015	Creek	2	2.5	69.462	47.988	0.4865
Spring 2015	Creek	2	3.5	52.185	52.923	0.5175
Spring 2015	Creek	3	0.5	85.611	40.27	0.6015
Spring 2015	Creek	3	1.5	69.394	47.658	0.4395
Spring 2015	Creek	3	2.5	59.98	50.894	0.54
Spring 2015	Creek	3	3.5	68.915	48.283	0.4795
Spring 2015	Creek	3	4.5	51.194	53.008	0.575
Spring 2015	IslaD	1	0.5	40.197	57.019	0.5275
Spring 2015	IslaD	1	1.5	38.235	56.728	0.5015
Spring 2015	IslaD	1	2.5	86.001	46.104	0.4425
Spring 2015	IslaD	2	0.5	20.639	74.497	0.6185
Spring 2015	IslaD	2	1.5	18.73	71.889	0.591
Spring 2015	IslaD	2	2.5	19.795	72.932	0.573
Spring 2015	IslaD	2	3.5	20.479	73.004	0.569
Spring 2015	IslaD	3	0.5	13.239	86.8	0.7085
Spring 2015	IslaD	3	1.5	11.641	89.997	0.704
Spring 2015	IslaD	3	2.5	11.101	90.852	0.624
Spring 2015	IslaD	3	3.5	13.206	90.338	0.6445
Spring 2015	IslaD	3	4.5	11.498	91.155	0.6264
Spring 2015	Faro	1	0.5	154.951	27.475	0.4755
Spring 2015	Faro	1	1.5	152.859	25.566	0.4005
Spring 2015	Faro	1	2.5	154.671	25.498	0.405
Spring 2015	Faro	1	3.5	172.303	23.612	0.3735
Spring 2015	Faro	1	4.5	162.183	27.188	0.574
Spring 2015	Faro	2	0.5	117.347	37.411	0.5875
Spring 2015	Faro	2	1.5	142.957	31.211	0.494
Spring 2015	Faro	2	2.5	146.208	29.472	0.4365
Spring 2015	Faro	2	3.5	135.873	32.466	0.555
Spring 2015	Faro	3	0.5	132.124	33.117	0.444
Spring 2015	Faro	3	1.5	135.627	30.475	0.4475
Spring 2015	Faro	3	2.5	132.388	33.876	0.547
Spring 2015	Faro	3	3.5	140.148	32.494	0.432
Spring 2015	Faro	3	4.5	146.347	31.544	0.367
Spring 2016	Faro	1	0.5	32.263	67.611	0.6065
Spring 2016	Faro	1	1.5	40.114	58.757	0.53
Spring 2016	Faro	1	2.5	44.302	55.965	0.558
Spring 2016	Faro	1	3.5	38.021	57.54	0.6155
Spring 2016	Faro	1	4.5	42.939	56.043	0.515
Spring 2016	Faro	2	0.5	33.458	61.428	0.5935
Spring 2016	Faro	2	1.5	34.266	61.436	0.3315
Spring 2016	Faro	2	2.5	31.838	61.797	0.6145
Spring 2016	Faro	2	3.5	31.049	61.789	0.35
Spring 2016	Faro	3	0.5	38.56	58.626	0.5505
Spring 2016	Faro	3	1.5	49.306	56.077	0.5025
Spring 2016	Faro	3	2.5	42.009	56.773	0.422
Spring 2016	Faro	3	3.5	56.313	52.507	0.489
Spring 2016	Faro	3	4.5	23.362	68.542	0.408
Spring 2016	IslaD	1	0.5	15.364	91.285	0.672
Spring 2016	IslaD	1	1.5	12.912	94.559	0.698
Spring 2016	IslaD	1	2.5	15.711	92.63	0.6395
Spring 2016	IslaD	1	3.5	17.239	92.166	0.738
Spring 2016	IslaD	1	4.5	10.936	93.947	0.672
Spring 2016	IslaD	2	0.5	14.304	88.952	0.742
Spring 2016	IslaD	2	1.5	11.782	87.98	0.777333
Spring 2016	IslaD	2	2.5	16.857	89.753	0.61
Spring 2016	IslaD	2	3.5	20.475	85.631	0.7445
Spring 2016	IslaD	2	4.5	13.418	91.129	0.7395
Spring 2016	IslaD	3	0.5	30.303	73.832	0.712
Spring 2016	IslaD	3	1.5	21.412	82.12	0.6636
Spring 2016	IslaD	3	2.5	20.221	85.371	0.756
Spring 2016	IslaD	3	3.5	15.135	80.923	0.667
Spring 2016	IslaD	3	4.5	18.018	74.43	0.5455
Spring 2016	Creek	1	0.5	61.764	50.466	0.5425
Spring 2016	Creek	1	1.5	73.241	46.064	2.69
Spring 2016	Creek	1	2.5	66.55	48.94	0.654
Spring 2016	Creek	1	3.5	77	45.102	0.5475
Spring 2016	Creek	1	4.5	68.594	48.009	0.5285
Spring 2016	Creek	2	0.5	66.325	48.842	0.5
Spring 2016	Creek	2	1.5	67.525	48.529	0.543
Spring 2016	Creek	2	2.5	53.031	53.049	0.5485
Spring 2016	Creek	2	3.5	53.848	53.07	0.4865
Spring 2016	Creek	2	4.5	78.936	43.953	0.5955
Spring 2016	Creek	3	0.5	79.913	43.01	0.5025
Spring 2016	Creek	3	1.5	78.624	43.906	0.394
Spring 2016	Creek	3	2.5	88.1	39.697	0.22975
Spring 2016	Creek	3	3.5	75.183	46.058	0.222
